# Supplementary material for: Association of KRAS Mutation and Gene Pathways in Colorectal Carcinoma: A Transcriptome- and Methylome-Wide Study and Potential Implications for Therapy
Source: Int J Mol Sci. 2024 Jul 25;25(15):8094. doi: 10.3390/ijms25158094 (PMC11311678; doi:10.3390/ijms25158094)
Supplement: Supplementary file 1 [file ijms-25-08094-s001.zip]

Archive with 12 entries (12 files):
- Figure_S1_Enrichment_FC2FDR0.05ListCombined531_Score_p0.05.jpeg
- Figure_S2_Enrichment_FC2FDR0.05Common408_Score_p0.05.jpeg
- Figure_S3_Enrichment_FC2FDR0.05KRASmutOnly245_Score_p0.05.jpeg
- Figure_S4_Enrichment_FC2FDR0.05KRASwildOnly75_Score_p0.05.jpeg
- Figure_S5_Expression of KRAS_by KRAS Mutation status _Stage.pdf
- Figure_S6_Expression of TP53_by KRAS Mutation status _Stage.pdf
- Table_S1_Patient Characteristics.xlsx
- Table_S2_ANOVA_FC2FDR0.05_combined531_byFC.xlsx
- Table_S3_ANOVA_FC2FDR0.05_common408_byFC.xlsx
- Table_S4_ANOVA_FC2FDR0.05_KRASmutOnly245_byFC.xlsx
- Table_S5_ANOVA_FC2FDR0.05_KRASwildOnly75_byFC.xlsx
- Table_S6_GeneSetANOVA_3_150_KEGG_CRC_Normal_KRAS Mut FC1.1_No Interaction.xlsx
