# Supplementary material for: Association of KRAS Mutation and Gene Pathways in Colorectal Carcinoma: A Transcriptome- and Methylome-Wide Study and Potential Implications for Therapy
Source: Int J Mol Sci. 2024 Jul 25;25(15):8094. doi: 10.3390/ijms25158094 (PMC11311678; doi:10.3390/ijms25158094)
Supplement: Supplementary file 1 [file ijms-25-08094-s001.zip › Table_S1_Patient Characteristics.xlsx]

## Sheet: Sheet1
		Gene Expression		Methylation
Characteristic	Category	KRAS Wild Type	KRAS Mutant	KRAS Wild Type	KRAS Mutant
Sex	Male	30	13	52	19
	Female	21	7	39	15
Location	Left	42	16	74	27
	Right	9	4	17	7
Stage	Stage-1	9	3	21	5
	Stage-2	18	4	26	7
	Stage-3	24	13	44	22
Tumor Grade	Low	39	18	52	23
	High	12	2	39	11
LymphNode	Present	24	13	44	22
	Absent	27	7	47	12
TIL	0	28	11	54	20
	1	23	9	37	14
Signet Ring	Absent	36	15	62	26
	Present	15	5	29	8
LVinvasion	Absent	26	10	53	21
	Present	25	10	38	13
PNinvasion	Absent	39	16	75	28
	Present	12	4	16	6
MSI Status	MSS	38	15	70	25
	MSI	13	5	21	9
BRAF	Wild	50	20	84	34
	Mutant	1	0	6	0
* BRAF mutation status was missing in 1 patient
