# Supplementary material for: Association of KRAS Mutation and Gene Pathways in Colorectal Carcinoma: A Transcriptome- and Methylome-Wide Study and Potential Implications for Therapy
Source: Int J Mol Sci. 2024 Jul 25;25(15):8094. doi: 10.3390/ijms25158094 (PMC11311678; doi:10.3390/ijms25158094)
Supplement: Supplementary file 1 [file ijms-25-08094-s001.zip › Table_S3_ANOVA_FC2FDR0.05_common408_byFC.xlsx]

## Sheet: Sheet1
Common
Probeset	Gene Symbol	Fold Change	(95% CI)	p-value
ILMN_2184373	IL8	13.1268	10.31-16.72	5.81718e-31
ILMN_1802441	REG1A	10.252	5.65-18.6	6.52313e-11
ILMN_1784459	MMP3	7.77155	5.75-10.51	1.28095e-20
ILMN_2192072	MMP7	7.24698	5.36-9.8	6.34672e-20
ILMN_1681462	REG1B	7.13696	4.14-12.3	7.30233e-10
ILMN_1666733	IL8	7.05266	5.56-8.94	7.83025e-25
ILMN_1813704	KIAA1199	6.7058	5.44-8.27	3.87312e-27
ILMN_1669046	FOXQ1	6.53581	5.09-8.4	1.00358e-22
ILMN_1701308	COL1A1	5.73821	4.48-7.35	1.83082e-21
ILMN_1724686	CLDN1	5.69351	4.68-6.92	1.11725e-26
ILMN_1881909		5.69008	3.99-8.11	1.95087e-14
ILMN_1739001	TACSTD2	5.68846	4.18-7.74	6.10317e-17
ILMN_1768469	TCN1	4.92968	3.7-6.57	1.29492e-16
ILMN_1685403	MMP7	4.92567	3.79-6.4	2.06741e-18
ILMN_2104356	COL1A2	4.82181	3.91-5.95	1.14309e-22
ILMN_2206746	BGN	4.3499	3.5-5.41	2.09995e-20
ILMN_1685433	COL8A1	4.26839	3.4-5.36	2.56454e-19
ILMN_1726448	MMP1	4.05965	3.14-5.25	2.73843e-16
ILMN_1725090	CTHRC1	3.99855	3.16-5.05	7.41026e-18
ILMN_1678842	THBS2	3.759	2.83-4.99	1.12092e-13
ILMN_1655915	MMP11	3.68948	2.97-4.58	3.68044e-18
ILMN_1789507	COL11A1	3.65418	2.83-4.72	6.0857e-15
ILMN_1702363	SULF1	3.60625	2.89-4.51	2.74167e-17
ILMN_1704294	CDH3	3.58548	3.1-4.14	1.94596e-26
ILMN_1653028	COL4A1	3.57231	3.07-4.15	2.11203e-25
ILMN_1787815	TRIB3	3.31854	2.83-3.9	1.02179e-22
ILMN_1651354	SPP1	3.26258	2.41-4.42	7.48656e-11
ILMN_2148527	H19	3.24355	2.53-4.16	7.72859e-14
ILMN_1787897	CXCL1	3.2168	2.65-3.91	3.65074e-18
ILMN_2171384	CXCL5	3.1194	2.33-4.17	6.48397e-11
ILMN_1663866	TGFBI	3.07557	2.62-3.6	1.53925e-21
ILMN_1656057	PLAU	3.06702	2.64-3.56	1.09293e-22
ILMN_1733756	COL12A1	3.05877	2.55-3.66	8.98066e-19
ILMN_1751161	COL7A1	3.05704	2.54-3.68	4.23773e-18
ILMN_1763196	WDR72	2.97784	2.34-3.79	4.69647e-13
ILMN_1793888	SERPINB5	2.96043	2.38-3.69	1.36777e-14
ILMN_1792455	TMEM158	2.92265	2.47-3.46	2.02246e-19
ILMN_2331231	TNFRSF6B	2.90815	2.31-3.66	1.9317e-13
ILMN_3249216	PDX1	2.89486	2.46-3.41	1.35495e-19
ILMN_2374449	SPP1	2.87251	2.16-3.83	4.0741e-10
ILMN_1795190	CLDN2	2.845	2.2-3.68	1.53975e-11
ILMN_1687978	PHLDA1	2.83242	2.45-3.28	1.66033e-21
ILMN_1666845	KRT17	2.8274	2.3-3.48	7.56327e-15
ILMN_1670779	DPEP1	2.82455	2.13-3.74	3.50187e-10
ILMN_1682636	CXCL2	2.82332	2.32-3.43	8.34646e-16
ILMN_2054297	PTGS2	2.80693	2.25-3.5	9.80118e-14
ILMN_2402392	COL8A1	2.80569	2.34-3.36	4.26599e-17
ILMN_2188862	GDF15	2.79749	2.23-3.51	4.10752e-13
ILMN_2073758	MMP12	2.78621	2.17-3.58	1.41108e-11
ILMN_1691884	STC2	2.69421	2.3-3.15	3.80623e-19
ILMN_1720373	SLC7A5	2.68475	2.26-3.19	2.69236e-17
ILMN_1753449	CST1	2.68362	2.2-3.28	1.58327e-14
ILMN_1670490	PDPN	2.67432	2.27-3.15	5.08278e-18
ILMN_1711566	TIMP1	2.64948	2.3-3.05	3.50839e-21
ILMN_1723412	ASCL2	2.64916	2.02-3.47	8.56528e-10
ILMN_1699651	IL6	2.64033	2.14-3.26	2.2263e-13
ILMN_1729117	COL5A2	2.59439	2.15-3.13	3.72606e-15
ILMN_2301083	UBE2C	2.55084	2.21-2.95	1.26065e-19
ILMN_1714730	UBE2C	2.53202	2.2-2.92	7.07094e-20
ILMN_1692938	PSAT1	2.52038	2.1-3.03	8.57989e-15
ILMN_1750181	TESC	2.51597	2.05-3.09	6.93522e-13
ILMN_1750974	S100A9	2.51198	1.98-3.19	9.77623e-11
ILMN_1779875	THY1	2.5089	2.09-3.01	8.75837e-15
ILMN_2338323	CDC25B	2.50363	2.19-2.87	1.24198e-20
ILMN_1800317	WNT5A	2.50354	2.23-2.81	2.24324e-24
ILMN_1753830	ETV4	2.45353	2.15-2.8	1.32551e-20
ILMN_1659990	C7orf68	2.43977	2.19-2.72	7.15359e-25
ILMN_1705814	KRT80	2.42187	2.1-2.8	1.3041e-18
ILMN_1721354	KRT6B	2.41195	1.89-3.08	7.55613e-10
ILMN_1676631	CCNO	2.39869	2.05-2.8	7.75604e-17
ILMN_1770678	CBX2	2.37888	2.07-2.73	3.31766e-19
ILMN_1748751	NLF2	2.35757	1.97-2.81	3.38186e-14
ILMN_2117508	CTHRC1	2.3361	1.94-2.81	3.34071e-13
ILMN_1744381	SERPINE1	2.32092	1.93-2.8	4.39436e-13
ILMN_2341661	ETV4	2.31635	2.06-2.61	1.13624e-21
ILMN_1791726	TUBB3	2.31574	2.04-2.63	7.92234e-20
ILMN_1719759	TNC	2.31333	1.95-2.74	1.82189e-14
ILMN_3251587	LOC100008589	2.3119	1.76-3.04	6.72081e-08
ILMN_1705301	TEAD4	2.30581	2.11-2.52	1.81287e-27
ILMN_1775501	IL1B	2.30409	1.76-3.01	4.10962e-08
ILMN_1682717	IER3	2.29479	1.94-2.71	1.35937e-14
ILMN_1689004	TNFRSF12A	2.29124	2.02-2.59	3.19057e-20
ILMN_3241234	LOC730278	2.28365	2.03-2.57	2.32925e-21
ILMN_2049766	NFE2L3	2.27756	2.03-2.56	2.75334e-21
ILMN_1691410	BAMBI	2.27321	1.87-2.77	7.29254e-12
ILMN_1695404	LY6E	2.25847	1.93-2.64	1.75586e-15
ILMN_1752502	HKDC1	2.25617	1.83-2.78	5.59998e-11
ILMN_2128770	CDR2L	2.23541	1.98-2.53	1.022e-19
ILMN_1772521	MTHFD1L	2.22133	2.02-2.44	1.08228e-25
ILMN_1729801	S100A8	2.19947	1.75-2.77	3.78753e-09
ILMN_1801216	S100P	2.18358	1.61-2.96	3.15409e-06
ILMN_1695687	SALL4	2.17089	1.91-2.47	3.49197e-18
ILMN_1666546	DUSP14	2.1623	1.94-2.41	6.30918e-22
ILMN_1731206	NKD2	2.15591	1.76-2.64	2.00109e-10
ILMN_1750101	S100A11	2.15396	1.95-2.38	1.48844e-23
ILMN_1796589	TRIP13	2.15304	1.93-2.4	9.57974e-22
ILMN_1711838	SLC25A24	2.14801	1.85-2.5	4.98034e-15
ILMN_1715068	AQP9	2.10856	1.73-2.57	2.03836e-10
ILMN_1657862	AHCY	2.08861	1.81-2.41	2.89989e-15
ILMN_1741847	MMP10	2.05818	1.81-2.34	8.90863e-17
ILMN_2413158	PODXL	2.01112	1.81-2.24	1.11479e-19
ILMN_1694589	PAQR8	-2.0411	-2.38--1.75	1.50217e-13
ILMN_2391512	NAAA	-2.05141	-2.25--1.87	5.98324e-24
ILMN_1751851	CECR1	-2.05519	-2.38--1.78	1.60709e-14
ILMN_1804419	LRMP	-2.05784	-2.3--1.84	2.62567e-19
ILMN_3236481	LOC100129086	-2.06012	-2.43--1.75	1.56328e-12
ILMN_1653579	LOC401845	-2.0653	-2.54--1.68	1.86849e-09
ILMN_1696434	LAMA1	-2.06756	-2.42--1.77	2.12246e-13
ILMN_1656900	SULT1A1	-2.0681	-2.29--1.86	2.39848e-21
ILMN_1737076	HHLA2	-2.07813	-2.31--1.87	1.33367e-20
ILMN_1773352	CCL5	-2.08394	-2.33--1.86	1.12449e-19
ILMN_1693009	FGL2	-2.10273	-2.4--1.84	7.98504e-17
ILMN_1684086	BDKRB2	-2.11402	-2.33--1.92	4.0351e-23
ILMN_3263575	C1orf81	-2.1155	-2.45--1.83	2.49345e-15
ILMN_1657803	CFH	-2.12017	-2.38--1.89	6.31548e-20
ILMN_1656395	MYOT	-2.13797	-2.3--1.99	1.23115e-30
ILMN_1815719	PLCG2	-2.1397	-2.38--1.92	1.43092e-21
ILMN_1731948	PCK1	-2.14188	-2.49--1.84	8.76042e-15
ILMN_1722898	SFRP2	-2.1458	-2.7--1.7	7.89887e-09
ILMN_1794875	AGPAT9	-2.14884	-2.42--1.91	1.46155e-19
ILMN_1672417	PTPRCAP	-2.15765	-2.41--1.93	2.246e-21
ILMN_2362681	CES2	-2.15817	-2.41--1.94	1.75278e-21
ILMN_1795679	STMN2	-2.15819	-2.39--1.95	7.31834e-23
ILMN_1779324	GZMA	-2.16601	-2.49--1.89	8.23964e-17
ILMN_1789648	SCGN	-2.16727	-2.37--1.98	4.64918e-26
ILMN_1723684	DARC	-2.17192	-2.58--1.83	3.35079e-13
ILMN_1748323	CXCL14	-2.17584	-2.68--1.77	2.12736e-10
ILMN_2369666	CR2	-2.17586	-2.52--1.88	1.07391e-15
ILMN_1811303	NR5A2	-2.17763	-2.49--1.9	2.30791e-17
ILMN_1713892	C4orf34	-2.18089	-2.42--1.96	2.46114e-22
ILMN_1726928	TCEA3	-2.18684	-2.58--1.85	1.0171e-13
ILMN_1709237	EPHX2	-2.18998	-2.48--1.93	7.15372e-19
ILMN_1784447	PLCE1	-2.19166	-2.46--1.95	1.51977e-20
ILMN_1768482	CD8A	-2.19242	-2.46--1.95	1.62338e-20
ILMN_1652631	GLIPR2	-2.19445	-2.53--1.9	1.51863e-16
ILMN_2153837	SCNN1G	-2.19585	-2.58--1.87	1.83041e-14
ILMN_2387105	OGN	-2.20218	-2.4--2.02	6.09889e-27
ILMN_1696657	LRRN2	-2.20357	-2.59--1.88	1.46599e-14
ILMN_1665943	MAP4K1	-2.21459	-2.52--1.95	8.42769e-19
ILMN_1715463	SOSTDC1	-2.21702	-2.49--1.97	1.32e-20
ILMN_2297765	KCNMA1	-2.2175	-2.55--1.93	3.22593e-17
ILMN_2336609	SYTL2	-2.21905	-2.58--1.91	5.70374e-16
ILMN_1811049	POU2AF1	-2.22043	-2.52--1.96	3.58908e-19
ILMN_1654696	C15orf48	-2.22097	-2.62--1.88	4.75624e-14
ILMN_1729563	UGDH	-2.2236	-2.46--2.01	7.61351e-24
ILMN_1742001	CD160	-2.225	-2.45--2.02	1.93943e-25
ILMN_1810233	UGT2B11	-2.23124	-2.74--1.82	6.32494e-11
ILMN_1722869	PDZD3	-2.23176	-2.53--1.97	3.00712e-19
ILMN_1663119	DSC2	-2.23205	-2.52--1.98	4.5588e-20
ILMN_1768575	SFTPD	-2.2347	-2.52--1.98	1.87777e-20
ILMN_1783795	BTNL3	-2.23532	-2.56--1.95	5.26586e-18
ILMN_3229324	SGK1	-2.23945	-2.82--1.78	1.75879e-09
ILMN_2384056	GPER	-2.24237	-2.54--1.98	1.23817e-19
ILMN_2136147	BCAS1	-2.24528	-2.65--1.9	2.32556e-14
ILMN_3192001	CCL14	-2.24788	-2.55--1.98	1.13356e-19
ILMN_3238435	SNORA12	-2.25203	-2.61--1.95	1.05538e-16
ILMN_3251610	CD177	-2.26358	-2.64--1.94	5.38294e-16
ILMN_2327860	MAL	-2.2646	-2.53--2.03	1.69371e-22
ILMN_1733156	LOC643614	-2.26713	-2.54--2.03	3.79202e-22
ILMN_2224907	C4orf34	-2.27142	-2.6--1.98	3.77997e-18
ILMN_3305938	SGK1	-2.28349	-2.84--1.83	2.11541e-10
ILMN_2376403	TSC22D3	-2.28461	-2.69--1.94	5.06835e-15
ILMN_2120210	RCAN2	-2.28712	-2.58--2.02	1.33164e-20
ILMN_2376205	LTB	-2.28802	-2.75--1.9	4.66568e-13
ILMN_1702487	SGK	-2.28866	-2.82--1.86	3.14347e-11
ILMN_1745849	ENTPD5	-2.29674	-2.52--2.09	6.77646e-27
ILMN_2407346	LDHD	-2.29868	-2.57--2.05	1.81473e-22
ILMN_1776516	ITPKA	-2.30054	-2.65--2	6.72932e-18
ILMN_3246433	RNY5	-2.30595	-2.79--1.91	1.40985e-12
ILMN_1680274	LOC652694	-2.30985	-3.04--1.76	6.26971e-08
ILMN_1703205	EDN3	-2.31354	-2.62--2.04	2.07483e-20
ILMN_1773395	RDH5	-2.31811	-2.57--2.09	1.80396e-24
ILMN_1717163	F13A1	-2.3182	-2.61--2.06	2.15292e-21
ILMN_2189675	HRCT1	-2.31897	-2.63--2.04	3.39976e-20
ILMN_1662640	C20orf127	-2.31985	-2.75--1.96	1.14659e-14
ILMN_1791890	SPON1	-2.32078	-2.8--1.93	4.76727e-13
ILMN_3307693	WFDC2	-2.32504	-3.01--1.8	1.21599e-08
ILMN_2366654	NR5A2	-2.3265	-2.6--2.08	5.06624e-23
ILMN_2370241	TEX11	-2.33862	-2.6--2.1	5.38787e-24
ILMN_1748124	TSC22D3	-2.3394	-2.75--1.99	1.12466e-15
ILMN_1709590	PGM5	-2.34079	-2.65--2.07	1.32131e-20
ILMN_2383229	A1CF	-2.35274	-2.74--2.02	4.59543e-17
ILMN_2065022	KIAA0672	-2.35445	-2.67--2.07	1.50907e-20
ILMN_1683063	PDE9A	-2.35736	-2.69--2.07	9.62513e-20
ILMN_2376050	FXYD3	-2.3733	-2.8--2.01	2.03771e-15
ILMN_3187462	C14orf176	-2.37391	-2.68--2.1	1.93488e-21
ILMN_1723847	CILP	-2.37439	-2.68--2.11	5.64665e-22
ILMN_1781388	PGM5	-2.37507	-2.7--2.09	9.20168e-21
ILMN_1750062	PPARGC1A	-2.37534	-2.71--2.08	4.06369e-20
ILMN_2399016	MMP28	-2.37729	-2.74--2.06	2.73797e-18
ILMN_1791123	TMPRSS2	-2.37779	-2.86--1.97	1.50447e-13
ILMN_1725276	C4orf7	-2.38181	-2.91--1.95	1.72875e-12
ILMN_1779857	KLF4	-2.38763	-2.76--2.06	4.59657e-18
ILMN_3240375	LOC647506	-2.38795	-3.17--1.8	5.91386e-08
ILMN_1761946	PROM2	-2.39131	-2.86--2	2.57626e-14
ILMN_1733415	MFAP5	-2.40025	-2.8--2.06	3.89754e-17
ILMN_1802780	M160	-2.40208	-2.85--2.03	2.56295e-15
ILMN_1691156	MT1A	-2.4034	-2.93--1.97	9.79233e-13
ILMN_1784046	DLEU2	-2.4056	-2.69--2.15	1.52698e-23
ILMN_2232463	ARL14	-2.41164	-2.96--1.97	2.57094e-12
ILMN_2219683	NEU4	-2.41597	-2.92--2	2.02752e-13
ILMN_2353732	CD8A	-2.41735	-2.75--2.12	9.91467e-21
ILMN_1671969	UGP2	-2.4237	-2.71--2.17	7.27983e-24
ILMN_2382942	CA12	-2.42511	-2.83--2.08	3.85143e-17
ILMN_1769644	LOC440956	-2.43378	-2.77--2.14	7.13393e-21
ILMN_1656285	METTL7A	-2.43407	-2.76--2.15	9.52798e-22
ILMN_2136089	MTE	-2.43542	-2.91--2.04	7.94295e-15
ILMN_1761445	LOC441617	-2.43693	-2.78--2.14	1.55108e-20
ILMN_2357542	VIP	-2.45085	-2.9--2.07	5.49654e-16
ILMN_2061043	CD48	-2.45794	-2.8--2.16	3.59965e-21
ILMN_2333670	RNASE1	-2.45996	-2.9--2.09	1.83094e-16
ILMN_1752728	FUCA1	-2.46259	-2.76--2.2	4.78937e-24
ILMN_2109416	NAPSB	-2.47487	-2.89--2.12	1.09615e-17
ILMN_1666503	DENND2A	-2.47786	-2.86--2.14	5.09579e-19
ILMN_1694034	LGALS4	-2.47825	-3.07--2	4.12416e-12
ILMN_1678859	LOC649210	-2.49648	-3.11--2	7.6511e-12
ILMN_2208903	CD52	-2.49733	-2.88--2.17	1.20131e-19
ILMN_1806310	A1CF	-2.49889	-2.94--2.12	7.52434e-17
ILMN_1660462	MCOLN2	-2.50278	-2.95--2.12	1.19799e-16
ILMN_1809384	CYP4F12	-2.50287	-2.91--2.16	1.41905e-18
ILMN_1694840	MATN2	-2.50552	-2.95--2.13	7.49286e-17
ILMN_1808713	HSD17B2	-2.50608	-3.03--2.07	2.91081e-14
ILMN_2366212	CD79B	-2.51081	-2.97--2.12	1.75772e-16
ILMN_1715612	OTOP2	-2.51421	-2.87--2.21	2.37581e-21
ILMN_1690017	SPINK5	-2.51797	-3.13--2.03	4.26663e-12
ILMN_1709486	SRPX	-2.52006	-2.85--2.23	1.46946e-22
ILMN_1739508	LOC652493	-2.52076	-3.41--1.86	6.60784e-08
ILMN_1738849	SLC9A2	-2.52853	-2.94--2.17	2.02693e-18
ILMN_2373670	UGT2B17	-2.5325	-3.16--2.03	7.6059e-12
ILMN_1708107	DPT	-2.53339	-2.97--2.16	1.42446e-17
ILMN_1812581	RNF14	-2.53466	-2.86--2.25	1.15512e-23
ILMN_1794951	SLC39A5	-2.53646	-3.07--2.09	3.44868e-14
ILMN_1732410	SLC16A9	-2.54198	-3.09--2.09	6.89611e-14
ILMN_1788942	GGT6	-2.54635	-3.01--2.15	1.05806e-16
ILMN_1653026	PLAC8	-2.54849	-3.31--1.96	9.07102e-10
ILMN_2076600	ITM2A	-2.55099	-2.9--2.24	5.72692e-22
ILMN_1709399	SLC25A34	-2.5617	-2.83--2.32	2.01264e-28
ILMN_2366041	ITM2C	-2.56509	-3.06--2.15	7.25332e-16
ILMN_1773006	FABP4	-2.56512	-2.84--2.32	1.25733e-27
ILMN_1723678	PRPH	-2.57084	-2.87--2.3	9.39884e-26
ILMN_1805842	FHL1	-2.5718	-2.9--2.28	6.8224e-24
ILMN_1691048	SLC22A18AS	-2.57378	-2.92--2.27	1.13477e-22
ILMN_1713266	FAM46C	-2.57711	-2.97--2.24	2.56972e-20
ILMN_1665372	FXYD3	-2.59097	-3.08--2.18	2.10038e-16
ILMN_1759075	TNFRSF13B	-2.59981	-2.93--2.31	2.15939e-24
ILMN_1716815	CEACAM1	-2.60804	-3.27--2.08	5.25625e-12
ILMN_1652199	LOC642113	-2.60807	-3.49--1.95	9.37948e-09
ILMN_1766914	MFAP4	-2.6094	-3.14--2.17	2.21501e-15
ILMN_1809291	TSPAN7	-2.61239	-2.96--2.3	3.41342e-23
ILMN_3245564	RICH2	-2.61354	-3.03--2.25	1.05017e-19
ILMN_1720433	FAM3D	-2.619	-3.42--2.01	6.46003e-10
ILMN_1769219	TPSG1	-2.61951	-3.29--2.08	5.68876e-12
ILMN_1790859	PLAC9	-2.62317	-2.87--2.4	3.22957e-31
ILMN_1731433	ABP1	-2.635	-3.17--2.19	1.23712e-15
ILMN_1700147	VPREB3	-2.63652	-3.16--2.2	8.13812e-16
ILMN_1773455	LOC646627	-2.63743	-3.13--2.22	6.23599e-17
ILMN_1692861	UGT2A3	-2.65607	-3.17--2.23	1.54322e-16
ILMN_1772131	IL1R2	-2.65634	-3.3--2.14	5.59759e-13
ILMN_1733690	AKAP7	-2.65942	-3.08--2.3	2.93319e-20
ILMN_1680453	ITM2C	-2.66584	-3.18--2.24	9.96163e-17
ILMN_1691071	FCRLA	-2.67344	-3.25--2.2	7.82794e-15
ILMN_1772951	ST6GALNAC1	-2.67536	-3.42--2.09	2.99485e-11
ILMN_1733042	BCAS1	-2.68228	-3.21--2.24	1.64643e-16
ILMN_1691736	ST6GALNAC6	-2.68389	-3.25--2.22	2.64525e-15
ILMN_1699214	LOC647450	-2.6882	-3.65--1.98	1.56336e-08
ILMN_1731073	CAPN9	-2.69268	-3.32--2.18	8.46723e-14
ILMN_2199389	VIPR1	-2.69296	-3.13--2.31	8.01879e-20
ILMN_2384181	DHRS9	-2.69501	-3.41--2.13	6.5178e-12
ILMN_1695891	LOC652775	-2.70763	-3.37--2.17	3.70732e-13
ILMN_1682176	CLEC3B	-2.70956	-2.94--2.49	4.27571e-34
ILMN_1740586	PLA2G2A	-2.71264	-3.84--1.92	2.78122e-07
ILMN_2166457	HPGD	-2.7134	-3.22--2.29	1.15928e-17
ILMN_1656560	PARM1	-2.72463	-3.33--2.23	1.08193e-14
ILMN_1744293	MUPCDH	-2.72881	-3.17--2.35	1.50045e-20
ILMN_2093343	PLAC8	-2.7375	-3.58--2.09	2.42932e-10
ILMN_2098126	CCL5	-2.74398	-3.18--2.37	8.48361e-21
ILMN_1704861	MYO1A	-2.74509	-3.25--2.32	3.7735e-18
ILMN_1796349	SMPDL3A	-2.79289	-3.25--2.4	1.51215e-20
ILMN_1713529	SEMA6A	-2.79894	-3.33--2.35	6.30179e-18
ILMN_2371724	CEACAM1	-2.81981	-3.55--2.24	5.10043e-13
ILMN_1778964	CLIC5	-2.83956	-3.34--2.41	1.74536e-19
ILMN_2321153	MUC4	-2.84028	-3.87--2.09	4.63633e-09
ILMN_1795257	GPT	-2.84283	-3.35--2.41	2.89588e-19
ILMN_1805410	C15orf48	-2.85111	-3.49--2.33	1.84867e-15
ILMN_1726666	GPX3	-2.85202	-3.23--2.52	1.57917e-25
ILMN_1712786	AHCYL2	-2.85529	-3.33--2.45	7.17381e-21
ILMN_3244114	DHRS11	-2.86071	-3.23--2.54	3.09494e-26
ILMN_1782704	CD19	-2.86992	-3.45--2.39	3.52381e-17
ILMN_1762561	PLA2G10	-2.8744	-3.59--2.3	7.58646e-14
ILMN_2083066	IGLL3	-2.88604	-3.62--2.3	1.2434e-13
ILMN_2137789	KLF4	-2.89348	-3.41--2.45	1.54615e-19
ILMN_1684982	PDK4	-2.90976	-3.28--2.58	9.53366e-27
ILMN_2210934	NR3C2	-2.91784	-3.39--2.51	1.10894e-21
ILMN_1791580	FXYD3	-2.92438	-3.53--2.42	4.61658e-17
ILMN_1660086	MYH11	-2.92577	-3.68--2.32	1.45126e-13
ILMN_1663640	MAOA	-2.9376	-3.52--2.45	7.21942e-18
ILMN_1720998	CA12	-2.94219	-3.55--2.44	3.32153e-17
ILMN_1680424	CTSG	-2.94593	-3.33--2.61	2.32514e-26
ILMN_1732398	SCGB2A1	-2.94748	-3.66--2.37	1.1845e-14
ILMN_2063168	MALL	-2.94777	-3.61--2.41	7.53889e-16
ILMN_2180885	FLJ21511	-2.94932	-3.47--2.5	4.39819e-20
ILMN_1696675	CES2	-2.95204	-3.49--2.5	1.43852e-19
ILMN_2205622	MUC2	-2.96395	-4.19--2.09	3.57287e-08
ILMN_1740949	LRRC19	-2.96565	-3.5--2.51	5.25089e-20
ILMN_1804593	HEPACAM2	-2.96646	-3.67--2.4	4.74585e-15
ILMN_1705107	SDCBP2	-2.99786	-3.57--2.52	4.04562e-19
ILMN_2079655	KLRB1	-3.01344	-3.43--2.65	1.08812e-25
ILMN_1677505	CCL21	-3.05132	-3.64--2.56	4.7025e-19
ILMN_2358886	EDN3	-3.06356	-3.55--2.65	3.00978e-23
ILMN_1755897	UGT2B7	-3.0741	-4.08--2.31	4.42894e-11
ILMN_1718766	MT1F	-3.07632	-3.81--2.48	1.55857e-15
ILMN_2126038	STMN2	-3.07875	-3.55--2.67	5.63399e-24
ILMN_1768016	TNFRSF17	-3.11639	-3.6--2.7	6.11326e-24
ILMN_1799020	MUC12	-3.14688	-4.21--2.35	5.34553e-11
ILMN_1752214	UGT2B17	-3.14982	-4.24--2.34	9.22171e-11
ILMN_2173611	MT1E	-3.173	-4--2.52	1.19357e-14
ILMN_1679194	UGT2B7	-3.17849	-4.18--2.42	4.30359e-12
ILMN_1729170	GPA33	-3.18299	-3.84--2.64	1.567e-18
ILMN_1750312	OSTbeta	-3.1851	-3.68--2.76	3.57195e-24
ILMN_1715401	MT1G	-3.18525	-4.17--2.44	2.32343e-12
ILMN_1725338	CLDN23	-3.18874	-3.84--2.65	7.49194e-19
ILMN_1704376	GLDN	-3.19553	-3.92--2.6	4.52565e-17
ILMN_2049184	DNASE1L3	-3.20175	-3.82--2.69	3.82052e-20
ILMN_1686109	CCL23	-3.21381	-3.79--2.73	1.61017e-21
ILMN_1734878	CD79A	-3.23159	-3.87--2.7	8.24121e-20
ILMN_1785071	SEPP1	-3.23895	-4.14--2.54	4.40272e-14
ILMN_1808677	UGT2B17	-3.26186	-4.6--2.31	3.16964e-09
ILMN_2278984	FAM55D	-3.27562	-4.12--2.61	2.26743e-15
ILMN_1765966	CHGB	-3.27852	-3.85--2.79	2.55761e-22
ILMN_1756701	DHRS11	-3.29614	-3.77--2.88	1.53311e-26
ILMN_2060578	INSL5	-3.30109	-4.17--2.62	3.31941e-15
ILMN_2388263	HEPACAM2	-3.30209	-4.14--2.63	1.13567e-15
ILMN_3243185	RERGL	-3.30912	-3.71--2.95	9.92876e-31
ILMN_1751227	LOC401321	-3.34317	-4.14--2.7	5.88526e-17
ILMN_2149164	SFRP1	-3.35038	-3.68--3.05	5.24047e-36
ILMN_2120695	TSPAN7	-3.39464	-3.98--2.89	3.22469e-23
ILMN_1685387	PIGR	-3.41498	-4.66--2.5	4.54133e-11
ILMN_2124802	MT1H	-3.42377	-4.49--2.61	3.85568e-13
ILMN_2078592	C6orf105	-3.50173	-4.34--2.83	1.11148e-17
ILMN_1755796	BEST2	-3.5537	-4.41--2.87	9.37611e-18
ILMN_1674228	LOC651751	-3.58058	-4.94--2.59	4.27937e-11
ILMN_1687848	C7	-3.58259	-4.02--3.19	6.94458e-32
ILMN_1673639	ABI3BP	-3.58373	-4.06--3.17	3.86777e-30
ILMN_1751062	SCARA5	-3.58425	-4.04--3.18	5.42916e-31
ILMN_2306540	PDE9A	-3.61929	-4.36--3.01	4.91069e-21
ILMN_2379920	FAM55D	-3.64439	-4.59--2.89	9.93029e-17
ILMN_1659984	MEP1A	-3.64857	-4.82--2.76	1.45098e-13
ILMN_1776905	FAM23B	-3.64949	-4.37--3.05	9.51528e-22
ILMN_1661078	LOC644844	-3.67271	-4.67--2.89	3.3543e-16
ILMN_1801491	SLC26A2	-3.71512	-4.56--3.02	2.40901e-19
ILMN_1796801	ABCA8	-3.76672	-4.2--3.38	1.47052e-34
ILMN_1740917	SCNN1B	-3.84943	-4.65--3.18	1.34866e-21
ILMN_1813350	HSD11B2	-3.88202	-4.65--3.24	1.14339e-22
ILMN_1687306	LGALS2	-3.90153	-4.78--3.18	2.87851e-20
ILMN_1680652	SELENBP1	-3.92294	-4.91--3.13	2.55121e-18
ILMN_1733998	DHRS9	-3.9256	-5.34--2.88	9.06022e-13
ILMN_1814296	TRPM6	-3.95988	-4.8--3.27	9.57208e-22
ILMN_1672148	AKR1B10	-4.00525	-5.09--3.15	2.19779e-17
ILMN_1743445	FAM107A	-4.02854	-4.64--3.5	4.22168e-29
ILMN_1740717	ADH1C	-4.03455	-5.32--3.06	6.92806e-15
ILMN_2302757	FCGBP	-4.03713	-5.64--2.89	7.76983e-12
ILMN_1666536	VSIG2	-4.05799	-5.38--3.06	1.20718e-14
ILMN_1679391	MAMDC2	-4.09132	-4.66--3.59	1.62826e-31
ILMN_1657435	MT1M	-4.21326	-5.17--3.43	2.45004e-21
ILMN_1794729	KRT20	-4.22349	-5.44--3.28	4.09344e-17
ILMN_1791447	CXCL12	-4.22518	-4.86--3.68	2.63367e-30
ILMN_2337263	PKIB	-4.22819	-4.95--3.61	2.12932e-27
ILMN_1734897	SLC4A4	-4.23154	-5.05--3.55	1.09042e-24
ILMN_1787526	MGC13057	-4.30409	-5.1--3.63	9.85216e-26
ILMN_1796685	BEST4	-4.35975	-5.03--3.78	2.79842e-30
ILMN_1677108	CAPN13	-4.41552	-5.33--3.66	6.43894e-24
ILMN_1769129	CCL19	-4.45548	-5.55--3.58	1.13777e-20
ILMN_1815203	HMGCS2	-4.46641	-6.41--3.11	9.7139e-12
ILMN_1806386	FAM55D	-4.64638	-6.29--3.43	4.85563e-15
ILMN_1771467	TMIGD1	-4.65709	-5.6--3.87	4.44339e-25
ILMN_1802192	C10orf99	-4.69525	-6.31--3.5	1.40217e-15
ILMN_1718984	FCGBP	-4.80479	-6.7--3.45	8.49163e-14
ILMN_1764309	ADH1A	-4.8487	-6.41--3.67	6.02671e-17
ILMN_1794638	VIP	-5.0125	-6.32--3.98	3.66562e-21
ILMN_1746676	CLDN8	-5.02467	-6.48--3.9	3.06706e-19
ILMN_1671478	CKB	-5.31515	-7.08--3.99	1.60867e-17
ILMN_1813957	CEACAM7	-5.4848	-7.43--4.05	7.52504e-17
ILMN_2165993	ITLN1	-5.51649	-8.48--3.59	3.85561e-11
ILMN_1777190	CFD	-5.63361	-6.37--4.98	3.74774e-38
ILMN_1829555		-5.69926	-7.16--4.54	4.03273e-23
ILMN_1695631	CHP2	-5.70041	-7.1--4.58	4.86242e-24
ILMN_2105441	IGJ	-5.79747	-7.9--4.26	4.4036e-17
ILMN_1716909	ADAMDEC1	-5.80581	-7--4.82	4.91919e-28
ILMN_1761789	CA7	-5.94523	-6.99--5.06	8.1992e-32
ILMN_1735578	GUCA2B	-5.96431	-7.39--4.81	4.27379e-25
ILMN_1812824	SST	-6.04292	-7.14--5.12	2.30078e-31
ILMN_2103107	ADAMDEC1	-6.60417	-8.15--5.35	7.1874e-27
ILMN_1724396	GCG	-6.88958	-8.6--5.52	4.44767e-26
ILMN_1731529	MS4A12	-7.26402	-9.64--5.47	2.70923e-21
ILMN_2072568	CLDN8	-7.6894	-10.46--5.65	4.14723e-20
ILMN_1695157	CA4	-7.9894	-10.77--5.92	4.10003e-21
ILMN_1662795	CA2	-8.12467	-11.29--5.85	2.75041e-19
ILMN_1797219	CLCA1	-8.41743	-12.2--5.81	2.97618e-17
ILMN_2199439	CA2	-8.98201	-12.4--6.51	1.13302e-20
ILMN_1679176	CLCA4	-9.42831	-13.76--6.46	6.6322e-18
ILMN_1713462	AQP8	-9.58107	-13.21--6.95	2.16854e-21
ILMN_1760087	SLC26A3	-9.76079	-14.06--6.78	6.62889e-19
ILMN_1703075	PYY	-10.0803	-12.18--8.34	1.96448e-34
ILMN_1669410	CHGA	-10.9246	-13.82--8.63	8.0447e-30
ILMN_1763749	GUCA2A	-14.2934	-18.97--10.77	5.85329e-28
ILMN_2121774	JCLN	-14.9678	-21.87--10.25	1.11204e-21
ILMN_3249142	JCLN	-16.0084	-23.79--10.77	2.82828e-21
ILMN_1652431	CA1	-32.911	-49.45--21.9	8.52484e-26
