# Supplementary material for: Association of KRAS Mutation and Gene Pathways in Colorectal Carcinoma: A Transcriptome- and Methylome-Wide Study and Potential Implications for Therapy
Source: Int J Mol Sci. 2024 Jul 25;25(15):8094. doi: 10.3390/ijms25158094 (PMC11311678; doi:10.3390/ijms25158094)
Supplement: Supplementary file 1 [file ijms-25-08094-s001.zip › Table_S4_ANOVA_FC2FDR0.05_KRASmutOnly245_byFC.xlsx]

## Sheet: Sheet1
	KRAS Mutant Only
	Probeset	Gene Symbol	Fold Change	(95% CI)	p-value
	ILMN_2353161	MSLN	4.7363	2.83-7.93	6.96291e-06
	ILMN_1780255	KLK6	3.29343	1.95-5.56	0.000163787
	ILMN_1695924	KLK11	2.96353	1.93-4.55	5.28739e-05
	ILMN_2169383	REG4	2.96116	1.47-5.95	0.00436884
	ILMN_1725139	CA9	2.94621	1.94-4.48	4.43621e-05
	ILMN_1771051	RPL29	2.67783	2.06-3.48	4.30775e-07
	ILMN_1717173	ECT2	2.64	2.26-3.09	2.76972e-10
	ILMN_1805466	SOX9	2.62594	1.93-3.57	4.01109e-06
	ILMN_1748303	MUC5AC	2.58138	1.6-4.15	0.000596295
	ILMN_1741768	TMPRSS3	2.55369	1.94-3.36	1.43401e-06
	ILMN_2091310	TMEM16A	2.55069	1.8-3.61	2.63288e-05
	ILMN_1808707	FSCN1	2.54221	1.77-3.65	4.37089e-05
	ILMN_2399893	RPS24	2.50745	1.94-3.24	7.97819e-07
	ILMN_2219002	KRT6A	2.49798	1.4-4.46	0.00392829
	ILMN_1747016	CEP55	2.48908	2.04-3.04	2.49918e-08
	ILMN_1826921		2.46137	1.94-3.12	3.32639e-07
	ILMN_2347798	IFI6	2.45292	1.49-4.03	0.00139918
	ILMN_1676413	VSNL1	2.45127	1.97-3.05	1.1674e-07
	ILMN_1668194	LMTK3	2.44499	1.83-3.27	5.24406e-06
	ILMN_2072296	CKS2	2.44341	2.06-2.9	3.49975e-09
	ILMN_1659027	SLC2A1	2.43954	1.81-3.3	8.68229e-06
	ILMN_1723035	OLR1	2.43436	1.52-3.89	0.0009034
	ILMN_3243644	LOC100132564	2.42477	1.62-3.64	0.000250362
	ILMN_1694548	ANXA3	2.42433	1.86-3.15	1.78179e-06
	ILMN_1677765	LRP8	2.42137	1.96-2.99	8.47398e-08
	ILMN_1712888	HSPH1	2.41958	1.94-3.02	1.99813e-07
	ILMN_2070072	RPS7	2.40879	1.83-3.16	2.99888e-06
	ILMN_1798496	HOXB8	2.40511	1.35-4.29	0.0053023
	ILMN_1800540	CD55	2.39355	1.61-3.55	0.000218385
	ILMN_2331232	TNFRSF6B	2.39284	1.73-3.32	2.9545e-05
	ILMN_1737517	RPL29	2.36084	1.85-3.01	8.898e-07
	ILMN_1774874	IL1RN	2.35452	1.59-3.48	0.000248411
	ILMN_1661599	DDIT4	2.30301	1.71-3.1	1.77445e-05
	ILMN_1694588	C4BPB	2.29264	1.67-3.14	3.3512e-05
	ILMN_1696339	ZIC2	2.2887	1.58-3.32	0.000203001
	ILMN_3283680	LOC345041	2.28495	1.75-2.98	4.63424e-06
	ILMN_1739645	ANLN	2.28409	1.98-2.64	8.84427e-10
	ILMN_1660436	HSPA1B	2.26071	1.7-3	1.21316e-05
	ILMN_1808245	RPESP	2.25557	1.52-3.35	0.000454797
	ILMN_1668629	LOC401115	2.24792	1.73-2.92	5.34601e-06
	ILMN_1747911	CDC2	2.22499	1.87-2.64	1.97491e-08
	ILMN_1692517	LOC653381	2.22113	1.89-2.61	7.8239e-09
	ILMN_2374352	DBNDD1	2.20967	1.71-2.85	4.91979e-06
	ILMN_1691290	CELSR3	2.19218	1.6-3.01	6.6165e-05
	ILMN_2311537	HMGA1	2.18702	1.77-2.7	4.41085e-07
	ILMN_1796949	TPX2	2.18412	1.97-2.42	1.32443e-11
	ILMN_1701424	LAMC2	2.18387	1.74-2.75	1.54912e-06
	ILMN_1765574	TFAP2A	2.1746	1.53-3.1	0.00024242
	ILMN_1665792	ITGA2	2.17076	1.89-2.49	1.26558e-09
	ILMN_1775829	PERP	2.1618	1.77-2.63	2.5217e-07
	ILMN_1660793	PAQR4	2.15712	1.8-2.59	9.0247e-08
	ILMN_1756326	CKS2	2.15316	1.77-2.62	2.47696e-07
	ILMN_1808226	RGS16	2.15139	1.66-2.79	9.02571e-06
	ILMN_1661825	TNFRSF6B	2.1417	1.6-2.87	3.74361e-05
	ILMN_1688480	CCND1	2.13891	1.76-2.6	2.58012e-07
	ILMN_1783285	CTPS	2.13666	1.87-2.44	7.66978e-10
	ILMN_1793410	SNTB1	2.13663	1.64-2.79	1.39639e-05
	ILMN_1665797	CSE1L	2.13393	1.84-2.48	5.64662e-09
	ILMN_1727589	SULT2B1	2.13187	1.73-2.62	5.72193e-07
	ILMN_1672776	COL10A1	2.13134	1.38-3.29	0.00183999
	ILMN_2101832	LAPTM4B	2.12268	1.7-2.65	1.76328e-06
	ILMN_1687384	IFI6	2.11181	1.33-3.36	0.00340228
	ILMN_1727200	SLCO4A1	2.11067	1.77-2.51	6.4102e-08
	ILMN_1777397	MSX1	2.10748	1.77-2.51	6.78038e-08
	ILMN_2041046	CKS1B	2.09853	1.75-2.51	1.07066e-07
	ILMN_1706238	CSE1L	2.09647	1.77-2.48	4.06305e-08
	ILMN_1719256	CKS1B	2.09593	1.74-2.52	1.72897e-07
	ILMN_1741133	NME1	2.09357	1.75-2.5	9.5603e-08
	ILMN_1800573	RPS21	2.09276	1.69-2.59	1.12788e-06
	ILMN_1688205	KLK10	2.09164	1.63-2.68	8.49841e-06
	ILMN_1759184	C19orf48	2.08787	1.69-2.57	9.50159e-07
	ILMN_1691508	PLAUR	2.07857	1.56-2.76	4.63554e-05
	ILMN_2285375	SORD	2.07478	1.74-2.47	9.68881e-08
	ILMN_1681260	LOC643272	2.07346	1.4-3.07	0.00113119
	ILMN_1750722	RPS7	2.07266	1.67-2.57	1.82513e-06
	ILMN_1815745	SOX4	2.07208	1.75-2.45	5.50533e-08
	ILMN_1684158	GPT2	2.07121	1.72-2.49	2.25035e-07
	ILMN_3188106	CYTH2	2.07015	1.69-2.54	8.32764e-07
	ILMN_1795865	FGFRL1	2.06711	1.6-2.66	1.32965e-05
	ILMN_1683450	CDCA5	2.06667	1.73-2.47	1.19726e-07
	ILMN_1719498	ABHD7	2.06229	1.69-2.52	7.65364e-07
	ILMN_1713846	PPM1H	2.061	1.71-2.48	2.80294e-07
	ILMN_2051373	NEK2	2.05794	1.71-2.48	2.45186e-07
	ILMN_1797154	AZGP1	2.05728	1.5-2.82	0.000149082
	ILMN_1777564	MAD2L1	2.05525	1.67-2.52	1.03051e-06
	ILMN_1689329	SCD	2.0477	1.44-2.91	0.000474391
	ILMN_1796013	PYCR1	2.04338	1.72-2.43	1.31714e-07
	ILMN_1791711	DUOXA2	2.0419	1.33-3.13	0.00254205
	ILMN_1700606	RNF43	2.04105	1.47-2.83	0.000249951
	ILMN_1715583	BOP1	2.03935	1.66-2.5	1.08194e-06
	ILMN_1680196	LAPTM4B	2.03871	1.66-2.5	1.10029e-06
	ILMN_1721128	TOMM34	2.03124	1.74-2.38	3.2866e-08
	ILMN_1694268	HES6	2.02758	1.48-2.78	0.000192811
	ILMN_3237961	ANO1	2.02361	1.5-2.74	0.000126714
	ILMN_1737184	CDCA7	2.02325	1.45-2.83	0.000376084
	ILMN_2198413	MYEOV	2.02291	1.6-2.55	6.91119e-06
	ILMN_1711470	UBE2T	2.02237	1.69-2.43	2.81084e-07
	ILMN_2042771	PTTG1	2.02148	1.67-2.44	4.39034e-07
	ILMN_2318638	TGIF1	2.01784	1.67-2.44	5.95906e-07
	ILMN_1759766	CTXN1	2.009	1.53-2.65	5.3347e-05
	ILMN_1904628		2.008	1.61-2.5	3.47075e-06
	ILMN_1682775	EDN1	2.00513	1.39-2.88	0.000851561
	ILMN_1709795	RAC2	-2.00035	-2.68--1.49	0.000115221
	ILMN_2412192	CFH	-2.00101	-2.44--1.64	9.99082e-07
	ILMN_1657679	VAV3	-2.00376	-2.51--1.6	5.88428e-06
	ILMN_1665208	LOC647347	-2.00438	-2.37--1.69	1.22081e-07
	ILMN_1761733	HLA-DMB	-2.00445	-2.61--1.54	3.58707e-05
	ILMN_2219867	KRT20	-2.00477	-2.47--1.63	1.94027e-06
	ILMN_2315789	PTPRD	-2.00504	-2.51--1.6	4.71052e-06
	ILMN_2201580	GSTM2	-2.00735	-2.82--1.43	0.000460399
	ILMN_1731062	NPY	-2.00951	-2.5--1.62	3.15235e-06
	ILMN_2176592	BCHE	-2.0104	-2.24--1.8	1.42548e-10
	ILMN_1663716	PCDH21	-2.01149	-3.02--1.34	0.00208779
	ILMN_1729216	CRYAB	-2.01192	-2.61--1.55	2.72582e-05
	ILMN_1803180	PRDX6	-2.01303	-2.49--1.63	2.26519e-06
	ILMN_1720461	SLC17A4	-2.01361	-2.49--1.63	2.49512e-06
	ILMN_1667087	FLJ20581	-2.01362	-2.33--1.74	1.39197e-08
	ILMN_1694106	GPD1L	-2.01456	-2.44--1.66	6.32534e-07
	ILMN_1712305	CYBRD1	-2.01472	-2.75--1.48	0.000182827
	ILMN_1705116	C6orf85	-2.01677	-2.59--1.57	1.5593e-05
	ILMN_1676924	CD247	-2.01687	-2.55--1.6	7.69226e-06
	ILMN_1713759	UBE2J1	-2.01748	-2.28--1.78	9.03e-10
	ILMN_3191756	FLJ32063	-2.01806	-2.5--1.63	2.51696e-06
	ILMN_1716246	FRZB	-2.01874	-2.88--1.42	0.000639986
	ILMN_2341067	NLGN4X	-2.01954	-2.31--1.77	2.92226e-09
	ILMN_1801043	GSN	-2.01982	-2.43--1.68	3.95078e-07
	ILMN_1668277	BLK	-2.02121	-2.62--1.56	2.41222e-05
	ILMN_1758039	KRTAP13-2	-2.02298	-2.87--1.42	0.000552324
	ILMN_1702278	LOC642751	-2.02415	-2.42--1.69	2.05668e-07
	ILMN_1788267	PPP1R14D	-2.02435	-2.63--1.56	2.64846e-05
	ILMN_1799725	DOCK2	-2.02685	-2.55--1.61	6.03569e-06
	ILMN_3243142	KAT2B	-2.02699	-2.42--1.7	1.846e-07
	ILMN_3299520	PRKCB	-2.02807	-2.43--1.69	2.75976e-07
	ILMN_2400759	CPVL	-2.02971	-2.67--1.54	4.20934e-05
	ILMN_1774901	GDPD3	-2.03426	-2.67--1.55	3.98853e-05
	ILMN_2305407	ZBTB16	-2.03566	-2.64--1.57	2.46462e-05
	ILMN_3243238	TPSB2	-2.03603	-2.5--1.66	1.20501e-06
	ILMN_1772218	HLA-DPA1	-2.03634	-2.9--1.43	0.000554148
	ILMN_1685441	ASAP3	-2.03679	-2.48--1.67	7.62003e-07
	ILMN_2410929	PAPSS2	-2.03738	-2.63--1.58	1.94761e-05
	ILMN_1795089	RASAL3	-2.03827	-2.67--1.55	3.56059e-05
	ILMN_2181064	GBA3	-2.03859	-3.06--1.36	0.00181894
	ILMN_1717381	HOXD1	-2.04013	-2.53--1.65	2.06194e-06
	ILMN_1728570	TCF21	-2.04043	-2.43--1.72	1.18539e-07
	ILMN_1721283	HSPB6	-2.04438	-2.41--1.73	5.63094e-08
	ILMN_1671891	PID1	-2.04485	-2.46--1.7	2.41999e-07
	ILMN_2171481	FAM55A	-2.04679	-2.69--1.56	3.536e-05
	ILMN_1727402	HCLS1	-2.04948	-2.77--1.51	0.000108278
	ILMN_2087692	CYBRD1	-2.05585	-2.79--1.52	0.000110045
	ILMN_2389151	UGP2	-2.05984	-2.47--1.72	1.85454e-07
	ILMN_1763452	EVI2B	-2.06081	-2.69--1.58	2.28226e-05
	ILMN_1778523	KLF9	-2.06726	-2.55--1.67	1.37998e-06
	ILMN_2388800	PPAP2B	-2.07049	-2.47--1.74	1.16247e-07
	ILMN_1664330	CEACAM1	-2.07401	-2.79--1.54	6.97322e-05
	ILMN_1686573	DEFB1	-2.07529	-2.76--1.56	4.71127e-05
	ILMN_1702858	ADHFE1	-2.07591	-2.44--1.77	2.77135e-08
	ILMN_1796094	CD36	-2.08051	-2.5--1.73	1.67858e-07
	ILMN_1795930	PTGER4	-2.08126	-2.57--1.68	1.28185e-06
	ILMN_1800008	ACAT1	-2.08266	-2.51--1.73	2.12116e-07
	ILMN_1705231	SLCO2A1	-2.09331	-2.74--1.6	2.16063e-05
	ILMN_1699931	HCST	-2.09441	-2.72--1.61	1.57299e-05
	ILMN_1702301	DOCK10	-2.09827	-2.52--1.75	1.37531e-07
	ILMN_1784287	TGFBR3	-2.10489	-2.61--1.7	1.17951e-06
	ILMN_1771120	TMEM45B	-2.10647	-2.85--1.56	7.13508e-05
	ILMN_2310909	ATP2A3	-2.10747	-2.6--1.71	9.75204e-07
	ILMN_1779965	AK1	-2.11187	-2.72--1.64	9.4738e-06
	ILMN_1672591	SCN9A	-2.11644	-2.49--1.8	1.97532e-08
	ILMN_1806533	PDE7B	-2.11665	-2.49--1.8	2.4295e-08
	ILMN_2278335	AKR1B15	-2.12416	-2.66--1.7	1.91555e-06
	ILMN_2389155	UGP2	-2.12708	-2.53--1.79	5.3642e-08
	ILMN_3230351	LOC100130716	-2.12939	-2.92--1.55	9.50733e-05
	ILMN_1728197	CLDN5	-2.13343	-2.7--1.69	3.01024e-06
	ILMN_1814215	SCNN1G	-2.1343	-2.7--1.69	2.89394e-06
	ILMN_1784967	EPB41L4B	-2.13493	-2.67--1.71	1.64611e-06
	ILMN_1739144	SI	-2.13796	-3.11--1.47	0.000507704
	ILMN_1744786	SAGE1	-2.13972	-2.57--1.78	1.00832e-07
	ILMN_1808405	HLA-DQA1	-2.1417	-3.09--1.48	0.000417366
	ILMN_3201643	LOC100133019	-2.14403	-2.9--1.58	5.81875e-05
	ILMN_2396272	PDCD4	-2.14452	-2.75--1.67	5.59161e-06
	ILMN_2246956	BCL2	-2.15192	-2.44--1.9	3.19959e-10
	ILMN_1815895	LOC649143	-2.16759	-3.02--1.56	0.000126843
	ILMN_1810836	PDE5A	-2.1723	-2.77--1.71	3.27371e-06
	ILMN_2158003	KIAA1683	-2.17878	-2.61--1.82	6.63453e-08
	ILMN_1804339	CAMK1G	-2.17918	-3--1.58	8.26134e-05
	ILMN_1742332	KCTD12	-2.18124	-2.83--1.68	7.15253e-06
	ILMN_1886655		-2.18475	-3--1.59	7.55506e-05
	ILMN_2415786	CD96	-2.18568	-2.76--1.73	1.77724e-06
	ILMN_2184556	SLC4A4	-2.18614	-2.64--1.81	1.03533e-07
	ILMN_1795298	GPER	-2.19033	-2.72--1.76	6.9424e-07
	ILMN_1676256	TPSAB1	-2.19498	-2.77--1.74	1.74009e-06
	ILMN_1737025	PLCL2	-2.19559	-2.76--1.74	1.46282e-06
	ILMN_1668605	NAAA	-2.19772	-2.62--1.84	3.42104e-08
	ILMN_1728107	GNG7	-2.19972	-2.65--1.83	7.02364e-08
	ILMN_1798528	SULT1A2	-2.21296	-2.75--1.78	6.54771e-07
	ILMN_1764380	GLTP	-2.21347	-2.61--1.88	1.30393e-08
	ILMN_1730622	EVL	-2.21787	-2.96--1.66	2.1662e-05
	ILMN_3249667	LOC100133678	-2.22195	-3.21--1.54	0.000265026
	ILMN_3248649	LOC100134144	-2.22879	-2.92--1.7	8.04671e-06
	ILMN_2376723	CDKN2B	-2.22899	-2.82--1.76	1.61867e-06
	ILMN_1735877	EFEMP1	-2.23285	-2.76--1.81	3.31987e-07
	ILMN_1763852	ACACB	-2.23431	-2.82--1.77	1.15286e-06
	ILMN_3250257	ACVRL1	-2.23516	-2.99--1.67	1.893e-05
	ILMN_2212999	KIF5C	-2.24227	-2.79--1.8	5.05681e-07
	ILMN_1651958	MGP	-2.24417	-3.12--1.61	7.60334e-05
	ILMN_3236756	ACSF2	-2.24725	-2.81--1.8	6.077e-07
	ILMN_1703178	SCG2	-2.24858	-2.65--1.91	9.56601e-09
	ILMN_3182102	LOC100130716	-2.26147	-3.07--1.67	2.87179e-05
	ILMN_2390310	C17orf91	-2.27842	-2.7--1.92	1.22895e-08
	ILMN_1680344	MYOM1	-2.28673	-2.73--1.92	1.82299e-08
	ILMN_2350634	EFEMP1	-2.29108	-2.94--1.78	2.18817e-06
	ILMN_1812070	ABCB1	-2.30742	-3.14--1.7	2.40964e-05
	ILMN_2284181	UGP2	-2.32522	-2.98--1.82	1.42944e-06
	ILMN_1775542	FAIM3	-2.33068	-3.2--1.7	2.85876e-05
	ILMN_1701613	RARRES3	-2.33529	-3.48--1.57	0.000321442
	ILMN_1844464		-2.33675	-3.12--1.75	9.35905e-06
	ILMN_1808258	HTR4	-2.34111	-2.95--1.86	5.21788e-07
	ILMN_2399463	VAV3	-2.34212	-3.4--1.61	0.000161664
	ILMN_2215824	ANKRD20A1	-2.34376	-3.12--1.76	8.46395e-06
	ILMN_1776678	GIMAP7	-2.35686	-2.99--1.86	6.90635e-07
	ILMN_1786396	ZZEF1	-2.35784	-2.72--2.04	5.22989e-10
	ILMN_2261416	CD3D	-2.36094	-3.12--1.79	5.05719e-06
	ILMN_2325837	CD3D	-2.36209	-3.12--1.79	4.92711e-06
	ILMN_1674817	C1orf115	-2.37953	-3.16--1.79	5.641e-06
	ILMN_2169761	CPNE8	-2.39403	-3.03--1.89	4.92985e-07
	ILMN_2193233	MGC29506	-2.4009	-3.44--1.68	8.00927e-05
	ILMN_1806908	PRKCB1	-2.40162	-3.14--1.84	2.54016e-06
	ILMN_1664464	PTGDS	-2.40348	-3.31--1.75	2.1078e-05
	ILMN_1775170	MT1X	-2.41265	-3.58--1.63	0.000197617
	ILMN_1701441	LPAR1	-2.41325	-2.93--1.99	3.0895e-08
	ILMN_1743797	LOC652102	-2.42448	-3.64--1.62	0.000253712
	ILMN_2071809	MGP	-2.42974	-3.41--1.73	3.84439e-05
	ILMN_1738657	SATB2	-2.44601	-3.32--1.8	1.03744e-05
	ILMN_1688959	CD27	-2.47184	-3.16--1.93	5.54531e-07
	ILMN_1789400	FOXD2	-2.48816	-3.4--1.82	1.0273e-05
	ILMN_1668526	GVIN1	-2.49928	-3.29--1.9	2.1181e-06
	ILMN_1686906	TP53INP2	-2.55082	-3.21--2.03	1.39286e-07
	ILMN_1700541	FBLN1	-2.56745	-3.36--1.96	1.01858e-06
	ILMN_1797342	FNBP1	-2.58608	-3.22--2.08	5.74426e-08
	ILMN_1686664	MT2A	-2.60688	-3.93--1.73	0.000127991
	ILMN_3268228	FLJ32063	-2.65472	-3.49--2.02	7.86445e-07
	ILMN_1672536	FBLN1	-2.67291	-3.89--1.84	3.57277e-05
	ILMN_1892403	SNORD13	-2.67487	-4.15--1.72	0.00019441
	ILMN_2387952	FAM134B	-2.73387	-3.93--1.9	1.99283e-05
	ILMN_1780170	APOD	-2.75587	-3.93--1.93	1.40042e-05
	ILMN_2045849	SI	-2.83077	-4.44--1.8	0.00014335
