# Supplementary material for: Association of KRAS Mutation and Gene Pathways in Colorectal Carcinoma: A Transcriptome- and Methylome-Wide Study and Potential Implications for Therapy
Source: Int J Mol Sci. 2024 Jul 25;25(15):8094. doi: 10.3390/ijms25158094 (PMC11311678; doi:10.3390/ijms25158094)
Supplement: Supplementary file 1 [file ijms-25-08094-s001.zip › Table_S5_ANOVA_FC2FDR0.05_KRASwildOnly75_byFC.xlsx]

## Sheet: Sheet1
	KRAS Wild Type Only
	Probeset	Gene Symbol	Fold Change	(95% CI)	p-value
	ILMN_2382679	REG3A	5.62793	3.06-10.34	7.19523e-07
	ILMN_2163873	FNDC1	2.65718	2.07-3.41	3.46313e-10
	ILMN_1696295	LY6G6D	2.64968	1.88-3.73	7.01951e-07
	ILMN_1785272	COL1A2	2.58449	2.05-3.25	8.2704e-11
	ILMN_1774685	IL24	2.52806	2.09-3.06	5.83144e-13
	ILMN_1676213	SRPX2	2.50739	2.1-3	9.83204e-14
	ILMN_1734653	FNDC1	2.41656	1.93-3.02	3.0249e-10
	ILMN_1758164	STC1	2.39175	2.1-2.72	5.2388e-18
	ILMN_1706505	COL5A1	2.35498	1.93-2.87	1.91341e-11
	ILMN_2307861	COL6A3	2.35176	1.93-2.86	1.61925e-11
	ILMN_1788107	IL11	2.34711	1.94-2.84	8.92026e-12
	ILMN_1765557	OLFML2B	2.29808	1.94-2.72	5.19038e-13
	ILMN_1706643	COL6A3	2.28784	1.88-2.79	5.84894e-11
	ILMN_1724994	COL4A2	2.26934	1.98-2.6	5.97226e-16
	ILMN_1737650	DIO2	2.25696	1.87-2.72	1.53837e-11
	ILMN_1769779	PTP4A3	2.22929	1.92-2.59	2.96586e-14
	ILMN_3307868	CHI3L1	2.20747	1.87-2.6	7.70958e-13
	ILMN_1687301	VCAN	2.19626	1.8-2.68	2.57907e-10
	ILMN_1813530	AGT	2.18565	1.91-2.51	2.87511e-15
	ILMN_3286809	LOC100131139	2.18396	1.78-2.69	1.00394e-09
	ILMN_1781514	PCDH17	2.18116	1.78-2.67	6.33132e-10
	ILMN_1734276	PMEPA1	2.18072	1.87-2.55	2.42317e-13
	ILMN_1702973	TMEM166	2.17467	1.85-2.55	8.18094e-13
	ILMN_2057479	EGFL6	2.15534	1.89-2.46	2.57024e-15
	ILMN_1753933	FAM150A	2.12603	1.82-2.48	5.48359e-13
	ILMN_1805750	IFITM3	2.11842	1.87-2.41	9.91253e-16
	ILMN_1757099	C10orf81	2.10508	1.68-2.63	2.44479e-08
	ILMN_1768035	MMP12	2.10035	1.62-2.72	6.36876e-07
	ILMN_1753954	OLFM4	2.0956	1.44-3.05	0.000238717
	ILMN_2232854	FAP	2.08482	1.78-2.45	3.99234e-12
	ILMN_3237946	LOC100134134	2.08161	1.69-2.56	5.37881e-09
	ILMN_2355486	FAM3B	2.07867	1.52-2.83	1.96308e-05
	ILMN_2041788	PLS3	2.07351	1.83-2.35	9.39006e-16
	ILMN_1773079	COL3A1	2.07086	1.66-2.58	2.70696e-08
	ILMN_1682139	RAI14	2.06995	1.79-2.39	2.01692e-13
	ILMN_1715693	LOC440160	2.06171	1.78-2.39	4.78625e-13
	ILMN_1806733	COL18A1	2.05433	1.7-2.48	7.75107e-10
	ILMN_1774207	ANGPT2	2.0524	1.82-2.32	7.46471e-16
	ILMN_2143795	MGC4677	2.04718	1.74-2.4	9.68729e-12
	ILMN_1796629	EDNRA	2.02197	1.76-2.32	1.3911e-13
	ILMN_1773262	ESM1	2.01505	1.78-2.28	5.57274e-15
	ILMN_2212878	ESM1	2.01173	1.75-2.31	2.57893e-13
	ILMN_1678493	CHN1	2.00384	1.73-2.32	9.51637e-13
	ILMN_1810172	SFRP4	2.00332	1.58-2.54	3.39552e-07
	ILMN_1769433	IQGAP2	-2.00534	-2.27--1.77	7.28202e-15
	ILMN_2059689	TMEM54	-2.00592	-2.35--1.71	1.31562e-11
	ILMN_1732066	CKMT1A	-2.01409	-2.36--1.72	1.68756e-11
	ILMN_1660114	MMRN1	-2.01624	-2.24--1.81	2.07846e-17
	ILMN_1674522	HIGD1A	-2.02025	-2.42--1.69	3.69647e-10
	ILMN_1651282	COL17A1	-2.02939	-2.55--1.62	9.88179e-08
	ILMN_1764030	CCL23	-2.03175	-2.35--1.76	5.676e-13
	ILMN_1770663	KRT24	-2.03717	-2.3--1.81	7.79719e-16
	ILMN_1661799	HIGD1A	-2.07895	-2.43--1.78	2.26084e-12
	ILMN_1670385	TUBAL3	-2.08524	-2.36--1.84	1.02397e-15
	ILMN_2074044	PLS1	-2.09005	-2.58--1.69	8.22404e-09
	ILMN_1740233	UGT1A10	-2.09173	-2.44--1.79	1.2793e-12
	ILMN_1730961	LOC651441	-2.09465	-2.44--1.8	6.01229e-13
	ILMN_1747546	TSPAN1	-2.11137	-2.54--1.75	1.69248e-10
	ILMN_1696450	KLK1	-2.13044	-2.55--1.78	6.37436e-11
	ILMN_1796737	APM-1	-2.13552	-2.42--1.88	3.7637e-16
	ILMN_3240901	ZBTB7C	-2.15693	-2.47--1.88	3.1521e-15
	ILMN_1665884	REP15	-2.16738	-2.79--1.68	1.75285e-07
	ILMN_1803528	LRRC31	-2.17748	-2.63--1.8	1.00741e-10
	ILMN_1709634	CMBL	-2.18468	-2.64--1.81	8.94275e-11
	ILMN_1795183	RNASE1	-2.19705	-2.52--1.92	1.83319e-15
	ILMN_1680757	LRRC26	-2.22182	-2.92--1.69	4.03423e-07
	ILMN_1712082	GCNT3	-2.22429	-3.06--1.61	7.93495e-06
	ILMN_1728787	AGR3	-2.31671	-3.1--1.73	5.82343e-07
	ILMN_2249018	LOC389816	-2.35442	-3.16--1.75	4.36773e-07
	ILMN_1728009	TMEM171	-2.37605	-2.83--1.99	4.66284e-13
	ILMN_1772964	CCL8	-2.45985	-3.25--1.86	4.49683e-08
	ILMN_1783593	CCL13	-2.67321	-3.44--2.08	4.84574e-10
	ILMN_3248384	PRAC	-2.92066	-4.23--2.02	4.85743e-07
	ILMN_1801832	PRAC	-3.00199	-4.38--2.06	4.49861e-07
	ILMN_3307777	RETNLB	-3.1196	-4.14--2.35	2.08666e-10
