# Supplementary material for: Association of KRAS Mutation and Gene Pathways in Colorectal Carcinoma: A Transcriptome- and Methylome-Wide Study and Potential Implications for Therapy
Source: Int J Mol Sci. 2024 Jul 25;25(15):8094. doi: 10.3390/ijms25158094 (PMC11311678; doi:10.3390/ijms25158094)
Supplement: Supplementary file 1 [file ijms-25-08094-s001.zip › Table_S6_GeneSetANOVA_3_150_KEGG_CRC_Normal_KRAS Mut FC1.1_No Interaction.xlsx]

## Sheet: Table_GeneSetANOVA_3_150_KEGG_C
# of genes	GO ID	GO Description	p-value(Tissue)	stepup(p-value(Tissue))	p-value(Tissue * Pt_KRAS)	stepup(p-value(Tissue * Pt_KRAS))	p-value(CRC vs. Normal)	Ratio(CRC vs. Normal)	Fold-Change(CRC vs. Normal)	Fold-Change(CRC vs. Normal) (Description)	Fold Change(CRC vs. Normal) 95% lower limit	Fold Change(CRC vs. Normal) 95% upper limit	p-value(CRC * Mutant vs. Normal * Mutant)	stepup(p-value(CRC * Mutant vs. Normal * Mutant))	Ratio(CRC * Mutant vs. Normal * Mutant)	Fold-Change(CRC * Mutant vs. Normal * Mutant)	Fold-Change(CRC * Mutant vs. Normal * Mutant) (Description)	Fold Change(CRC * Mutant vs. Normal * Mutant) 95% lower limit	Fold Change(CRC * Mutant vs. Normal * Mutant) 95% upper limit	p-value(CRC * Wild vs. Normal * Wild)	stepup(p-value(CRC * Wild vs. Normal * Wild))	Ratio(CRC * Wild vs. Normal * Wild)	Fold-Change(CRC * Wild vs. Normal * Wild)	Fold-Change(CRC * Wild vs. Normal * Wild) (Description)	Fold Change(CRC * Wild vs. Normal * Wild) 95% lower limit	Fold Change(CRC * Wild vs. Normal * Wild) 95% upper limit	F(Tissue)	F(Marker ID)	F(Tissue * Pt_KRAS)	SS(Error)	F(Error)
9	kegg_pathway_66	Vitamin B6 metabolism	5.49273e-10	9.07696e-10	0.316619	0.596738	5.49273e-10	1.13557	1.13557	CRC up vs Normal	1.09117	1.18178	1.29082e-05	2.37463e-05	1.16264	1.16264	CRC * Mutant up vs Normal * Mutant	1.08674	1.24385	1.93861e-06	3.02424e-06	1.10913	1.10913	CRC * Wild up vs Normal * Wild	1.06299	1.15727	39.105	1608.25	1.15111	278.85	1
71	kegg_pathway_171	Bladder cancer	1.55576e-49	6.59506e-49	0.644855	0.843782	1.55576e-49	1.13504	1.13504	CRC up vs Normal	1.11626	1.15414	6.72577e-17	2.26125e-16	1.12814	1.12814	CRC * Mutant up vs Normal * Mutant	1.09672	1.16047	5.02542e-48	2.7221e-47	1.14198	1.14198	CRC * Wild up vs Normal * Wild	1.12186	1.16247	221.361	1091.96	0.438749	3049.75	1
59	kegg_pathway_78	Propanoate metabolism	2.64377e-48	1.09688e-47	0.504352	0.739464	2.64377e-48	0.906117	-1.10361	CRC down vs Normal	-1.11822	-1.0892	3.57368e-18	1.39374e-17	0.905832	-1.10396	CRC * Mutant down vs Normal * Mutant	-1.1288	-1.07966	1.40664e-42	6.53084e-42	0.906402	-1.10326	CRC * Wild down vs Normal * Wild	-1.11882	-1.08792	216.072	2713.53	0.684537	1306.82	1
70	kegg_pathway_224	Starch and sucrose metabolism	6.3128e-45	2.46199e-44	0.235981	0.519486	6.3128e-45	0.90895	-1.10017	CRC down vs Normal	-1.11483	-1.0857	8.63773e-19	3.43746e-18	0.90358	-1.10671	CRC * Mutant down vs Normal * Mutant	-1.13179	-1.08219	2.72069e-35	1.02026e-34	0.914351	-1.09367	CRC * Wild down vs Normal * Wild	-1.1092	-1.07836	199.819	1397.53	1.44422	1865.29	1
50	kegg_pathway_13	Citrate cycle (TCA cycle)	1.64288e-60	8.43057e-60	0.349	0.624357	1.64288e-60	0.892684	-1.12022	CRC down vs Normal	-1.13536	-1.10527	5.16085e-19	2.09659e-18	0.901571	-1.10917	CRC * Mutant down vs Normal * Mutant	-1.13468	-1.08424	6.56893e-63	4.9267e-62	0.883884	-1.13137	CRC * Wild down vs Normal * Wild	-1.14767	-1.1153	274.531	3133.84	1.05284	979.394	1
141	kegg_pathway_46	B cell receptor signaling pathway	3.19564e-100	3.46195e-99	0.0880246	0.298068	3.19564e-100	0.909001	-1.10011	CRC down vs Normal	-1.10978	-1.09053	1.16318e-43	1.74477e-42	0.900367	-1.11066	CRC * Mutant down vs Normal * Mutant	-1.12723	-1.09433	2.65647e-72	2.87784e-71	0.917718	-1.08966	CRC * Wild down vs Normal * Wild	-1.09986	-1.07955	456.843	2256.14	2.43044	3306.84	1
45	kegg_pathway_169	Butanoate metabolism	8.85235e-39	2.97622e-38	0.876336	0.954667	8.85235e-39	0.896253	-1.11576	CRC down vs Normal	-1.13418	-1.09764	6.52568e-14	1.87133e-13	0.89921	-1.11209	CRC * Mutant down vs Normal * Mutant	-1.14334	-1.08169	2.11845e-36	8.26194e-36	0.893305	-1.11944	CRC * Wild down vs Normal * Wild	-1.13914	-1.10008	171.963	1525.79	0.132009	1178.96	1
137	kegg_pathway_159	Gastric acid secretion	2.90639e-102	3.54217e-101	0.412987	0.665558	2.90639e-102	0.902259	-1.10833	CRC down vs Normal	-1.11872	-1.09803	1.34151e-39	1.4533e-38	0.89909	-1.11224	CRC * Mutant down vs Normal * Mutant	-1.12995	-1.0948	1.43235e-84	1.99505e-83	0.90544	-1.10444	CRC * Wild down vs Normal * Wild	-1.11547	-1.09351	466.602	3244.9	0.884379	3552.15	1
44	kegg_pathway_86	Collecting duct acid secretion	4.18443e-27	1.10265e-26	0.95056	0.973644	4.18443e-27	0.900111	-1.11097	CRC down vs Normal	-1.13233	-1.09002	8.30056e-11	2.12975e-10	0.89854	-1.11292	CRC * Mutant down vs Normal * Mutant	-1.14937	-1.07762	2.27477e-23	5.9144e-23	0.901684	-1.10904	CRC * Wild down vs Normal * Wild	-1.13176	-1.08676	117.367	2371.12	0.0507041	1524.47	1
68	kegg_pathway_160	Ether lipid metabolism	7.3205e-55	3.56874e-54	0.382063	0.637927	7.3205e-55	0.896234	-1.11578	CRC down vs Normal	-1.13115	-1.10062	1.23935e-19	5.37051e-19	0.898247	-1.11328	CRC * Mutant down vs Normal * Mutant	-1.13936	-1.0878	1.52572e-50	9.01559e-50	0.894225	-1.11829	CRC * Wild down vs Normal * Wild	-1.1347	-1.10211	246.5	1049.3	0.962267	1879.1	1
68	kegg_pathway_256	Valine, leucine and isoleucine degradation	2.43913e-64	1.3212e-63	0.236892	0.519486	2.43913e-64	0.88638	-1.12818	CRC down vs Normal	-1.14392	-1.11266	8.70718e-20	3.85886e-19	0.896592	-1.11533	CRC * Mutant down vs Normal * Mutant	-1.1418	-1.08948	8.14069e-68	7.21561e-67	0.876284	-1.14118	CRC * Wild down vs Normal * Wild	-1.15815	-1.12446	291.212	1443.16	1.44037	1927.8	1
57	kegg_pathway_266	Galactose metabolism	1.28344e-45	5.10756e-45	0.520293	0.751534	1.28344e-45	0.894277	-1.11822	CRC down vs Normal	-1.13552	-1.10118	4.41517e-19	1.83183e-18	0.88813	-1.12596	CRC * Mutant down vs Normal * Mutant	-1.15561	-1.09708	7.12993e-36	2.72615e-35	0.900467	-1.11053	CRC * Wild down vs Normal * Wild	-1.12885	-1.09252	203.535	1447.78	0.653418	1663.36	1
22	kegg_pathway_209	Other glycan degradation	3.03588e-27	8.10953e-27	0.924221	0.973644	3.03588e-27	0.890001	-1.12359	CRC down vs Normal	-1.14736	-1.10032	2.79639e-11	7.36886e-11	0.886268	-1.12833	CRC * Mutant down vs Normal * Mutant	-1.16902	-1.08905	1.13056e-22	2.82641e-22	0.89375	-1.11888	CRC * Wild down vs Normal * Wild	-1.14411	-1.09421	119.157	2308.07	0.0788058	460.067	1
70	kegg_pathway_287	Porphyrin and chlorophyll metabolism	1.48504e-42	5.46382e-42	0.769507	0.90081	1.48504e-42	0.881922	-1.13389	CRC down vs Normal	-1.1544	-1.11374	3.45008e-15	1.01934e-14	0.88507	-1.12985	CRC * Mutant down vs Normal * Mutant	-1.16467	-1.09608	8.47389e-40	3.59219e-39	0.878786	-1.13793	CRC * Wild down vs Normal * Wild	-1.15988	-1.11641	188.738	689.985	0.262012	3421.11	1
114	kegg_pathway_47	Bile secretion	7.27954e-80	5.67804e-79	0.36374	0.627693	7.27954e-80	0.884555	-1.13051	CRC down vs Normal	-1.14489	-1.11632	7.51996e-30	4.88798e-29	0.883311	-1.1321	CRC * Mutant down vs Normal * Mutant	-1.15658	-1.10815	3.9145e-69	4.01751e-68	0.885801	-1.12892	CRC * Wild down vs Normal * Wild	-1.14422	-1.11383	362.165	1530.77	1.01138	4507.41	1
55	kegg_pathway_163	Fat digestion and absorption	5.48452e-37	1.72497e-36	0.121394	0.369903	5.48452e-37	0.89381	-1.11881	CRC down vs Normal	-1.13825	-1.0997	1.32125e-17	4.77116e-17	0.880399	-1.13585	CRC * Mutant down vs Normal * Mutant	-1.16946	-1.1032	4.67727e-25	1.26676e-24	0.907426	-1.10202	CRC * Wild down vs Normal * Wild	-1.12243	-1.08198	163.155	955.207	2.10929	1950.06	1
114	kegg_pathway_165	Metabolism of xenobiotics by cytochrome P450	8.62421e-72	5.42491e-71	0.772608	0.90081	8.62421e-72	0.871251	-1.14777	CRC down vs Normal	-1.16512	-1.13068	2.16859e-27	1.17465e-26	0.86873	-1.15111	CRC * Mutant down vs Normal * Mutant	-1.18071	-1.12224	5.22724e-61	3.77523e-60	0.873779	-1.14445	CRC * Wild down vs Normal * Wild	-1.16289	-1.12631	324.295	837.946	0.257988	6354.36	1
89	kegg_pathway_126	Steroid hormone biosynthesis	6.54878e-73	4.40349e-72	0.997562	0.997562	6.54878e-73	0.860344	-1.16233	CRC down vs Normal	-1.18133	-1.14363	1.32528e-26	6.80076e-26	0.860825	-1.16168	CRC * Mutant down vs Normal * Mutant	-1.19401	-1.13022	5.01756e-65	4.07677e-64	0.859864	-1.16297	CRC * Wild down vs Normal * Wild	-1.18324	-1.14305	330.495	900.238	0.00244093	4526.52	1
141	kegg_pathway_77	Chemical carcinogenesis	9.43309e-113	1.53288e-111	0.827246	0.943351	9.43309e-113	0.862324	-1.15966	CRC down vs Normal	-1.17458	-1.14493	4.17475e-42	5.42718e-41	0.860317	-1.16236	CRC * Mutant down vs Normal * Mutant	-1.18779	-1.13748	1.02487e-96	2.22055e-95	0.864336	-1.15696	CRC * Wild down vs Normal * Wild	-1.17282	-1.14131	515.846	840.014	0.189654	7058.78	1
74	kegg_pathway_48	Fatty acid degradation	2.91108e-129	7.09575e-128	0.332044	0.616654	2.91108e-129	0.845841	-1.18226	CRC down vs Normal	-1.19818	-1.16655	1.00671e-49	1.63591e-48	0.841848	-1.18786	CRC * Mutant down vs Normal * Mutant	-1.21506	-1.16127	2.20078e-108	6.13075e-107	0.849853	-1.17667	CRC * Wild down vs Normal * Wild	-1.19356	-1.16003	601.976	1806.06	1.1026	2128.24	1
105	kegg_pathway_92	Drug metabolism - cytochrome P450	4.14603e-98	4.25514e-97	0.423681	0.670645	4.14603e-98	0.840947	-1.18914	CRC down vs Normal	-1.20835	-1.17022	2.67541e-38	2.60853e-37	0.835565	-1.19679	CRC * Mutant down vs Normal * Mutant	-1.22971	-1.16476	9.99866e-81	1.29983e-79	0.846364	-1.18152	CRC * Wild down vs Normal * Wild	-1.20187	-1.16152	448.642	829.715	0.858825	6155.24	1
15	kegg_pathway_220	Synthesis and degradation of ketone bodies	1.35186e-24	3.25448e-24	0.666009	0.843782	1.35186e-24	0.821318	-1.21755	CRC down vs Normal	-1.26374	-1.17305	2.04983e-08	4.59445e-08	0.834501	-1.19832	CRC * Mutant down vs Normal * Mutant	-1.27628	-1.12513	2.95183e-25	8.10713e-25	0.808343	-1.2371	CRC * Wild down vs Normal * Wild	-1.28715	-1.18899	107.488	1351.45	0.406532	676.203	1
94	kegg_pathway_273	Retinol metabolism	2.30534e-112	3.45801e-111	0.751068	0.90081	2.30534e-112	0.821578	-1.21717	CRC down vs Normal	-1.23796	-1.19673	4.96465e-41	5.69475e-40	0.821298	-1.21758	CRC * Mutant down vs Normal * Mutant	-1.253	-1.18318	3.92285e-99	9.56194e-98	0.821859	-1.21675	CRC * Wild down vs Normal * Wild	-1.23891	-1.195	517.356	528.541	0.286265	5506.09	1
46	kegg_pathway_17	Ascorbate and aldarate metabolism	4.97012e-48	2.01911e-47	0.992644	0.997562	4.97012e-48	0.818896	-1.22116	CRC down vs Normal	-1.25417	-1.18901	5.32237e-18	1.99589e-17	0.818939	-1.22109	CRC * Mutant down vs Normal * Mutant	-1.27749	-1.16718	1.24009e-42	5.89799e-42	0.818853	-1.22122	CRC * Wild down vs Normal * Wild	-1.25642	-1.187	215.571	566.181	0.00738366	3269.89	1
75	kegg_pathway_230	Aldosterone-regulated sodium reabsorption	7.91054e-155	3.08511e-153	0.113117	0.367631	7.91054e-155	0.818946	-1.22108	CRC down vs Normal	-1.23895	-1.20348	2.04604e-61	6.64964e-60	0.811609	-1.23212	CRC * Mutant down vs Normal * Mutant	-1.26279	-1.2022	1.31829e-125	8.5689e-124	0.826349	-1.21014	CRC * Wild down vs Normal * Wild	-1.22901	-1.19156	726.742	2036.11	2.17978	2577.29	1
7	kegg_pathway_308	Caffeine metabolism	6.18141e-26	1.58602e-25	0.475466	0.713199	6.18141e-26	0.799607	-1.25062	CRC down vs Normal	-1.30228	-1.201	1.73415e-09	4.1748e-09	0.808749	-1.23648	CRC * Mutant down vs Normal * Mutant	-1.32418	-1.15459	2.57614e-25	7.1764e-25	0.790568	-1.26491	CRC * Wild down vs Normal * Wild	-1.32066	-1.21152	117.517	538.193	0.744026	173.569	1
54	kegg_pathway_18	Pentose and glucuronate interconversions	1.4592e-75	1.05387e-74	0.776082	0.90081	1.4592e-75	0.790928	-1.26434	CRC down vs Normal	-1.29598	-1.23347	2.12808e-29	1.33863e-28	0.785628	-1.27287	CRC * Mutant down vs Normal * Mutant	-1.32725	-1.22071	2.30802e-63	1.80026e-62	0.796265	-1.25586	CRC * Wild down vs Normal * Wild	-1.28937	-1.22323	346.063	569.075	0.253505	3868.57	1
15	kegg_pathway_284	Sulfur metabolism	7.4089e-43	2.77834e-42	0.812363	0.931828	7.4089e-43	0.780165	-1.28178	CRC down vs Normal	-1.32701	-1.23809	9.59379e-16	2.96951e-15	0.784816	-1.27418	CRC * Mutant down vs Normal * Mutant	-1.35122	-1.20154	7.45667e-40	3.23122e-39	0.775542	-1.28942	CRC * Wild down vs Normal * Wild	-1.33795	-1.24265	197.08	1377.09	0.207829	586.573	1
42	kegg_pathway_162	Proximal tubule bicarbonate reclamation	2.02438e-100	2.32209e-99	0.426461	0.670645	2.02438e-100	0.747861	-1.33715	CRC down vs Normal	-1.37273	-1.30249	4.80032e-36	4.25483e-35	0.75116	-1.33127	CRC * Mutant down vs Normal * Mutant	-1.39178	-1.2734	1.11873e-91	1.98321e-90	0.744576	-1.34305	CRC * Wild down vs Normal * Wild	-1.38115	-1.306	470.456	1499.61	0.852357	2641.15	1
23	kegg_pathway_323	Nitrogen metabolism	1.38658e-74	9.65651e-74	0.850504	0.947705	1.38658e-74	0.588985	-1.69784	CRC down vs Normal	-1.79443	-1.60644	4.35589e-27	2.29567e-26	0.594767	-1.68133	CRC * Mutant down vs Normal * Mutant	-1.84641	-1.53101	1.28004e-68	1.24804e-67	0.58326	-1.7145	CRC * Wild down vs Normal * Wild	-1.8186	-1.61636	351.857	454.418	0.161934	3514.02	1

## Sheet: Sheet1
		GO Description	p-value(Tissue * Pt_KRAS)	p-value(CRC vs. Normal)	Fold-Change(CRC vs. Normal)	Fold Change(CRC vs. Normal) 95% lower limit	Fold Change(CRC vs. Normal) 95% upper limit	p-value(CRC * Mutant vs. Normal * Mutant)	Fold-Change(CRC * Mutant vs. Normal * Mutant)	Fold Change(CRC * Mutant vs. Normal * Mutant) 95% lower limit	Fold Change(CRC * Mutant vs. Normal * Mutant) 95% upper limit	p-value(CRC * Wild vs. Normal * Wild)	Fold-Change(CRC * Wild vs. Normal * Wild)	Fold Change(CRC * Wild vs. Normal * Wild) 95% lower limit	Fold Change(CRC * Wild vs. Normal * Wild) 95% upper limit
		Vitamin B6 metabolism	0.316619	5.49273e-10	1.13557	1.09117	1.18178	1.29082e-05	1.16264	1.08674	1.24385	1.93861e-06	1.10913	1.06299	1.15727
		Bladder cancer	0.644855	1.55576e-49	1.13504	1.11626	1.15414	6.72577e-17	1.12814	1.09672	1.16047	5.02542e-48	1.14198	1.12186	1.16247
		Propanoate metabolism	0.504352	2.64377e-48	-1.10361	-1.11822	-1.0892	3.57368e-18	-1.10396	-1.1288	-1.07966	1.40664e-42	-1.10326	-1.11882	-1.08792
		Starch and sucrose metabolism	0.235981	6.3128e-45	-1.10017	-1.11483	-1.0857	8.63773e-19	-1.10671	-1.13179	-1.08219	2.72069e-35	-1.09367	-1.1092	-1.07836							No Interaction
		Citrate cycle (TCA cycle)	0.349	1.64288e-60	-1.12022	-1.13536	-1.10527	5.16085e-19	-1.10917	-1.13468	-1.08424	6.56893e-63	-1.13137	-1.14767	-1.1153							GO Description	CRC vs. Normal			KRAS Mutant			KRAS Wild Type			Interaction-p
		B cell receptor signaling pathway	0.0880246	3.19564e-100	-1.10011	-1.10978	-1.09053	1.16318e-43	-1.11066	-1.12723	-1.09433	2.65647e-72	-1.08966	-1.09986	-1.07955								p-value	Fold Change	(95% CI)	p-value	Fold Change	(95% CI)	p-value	Fold Change	(95% CI)
		Butanoate metabolism	0.876336	8.85235e-39	-1.11576	-1.13418	-1.09764	6.52568e-14	-1.11209	-1.14334	-1.08169	2.11845e-36	-1.11944	-1.13914	-1.10008							Vitamin B6 metabolism	5.49273e-10	1.13557	1.09-1.18	1.29082e-05	1.16264	1.09-1.24	1.93861e-06	1.10913	1.06-1.16	0.316619
		Gastric acid secretion	0.412987	2.90639e-102	-1.10833	-1.11872	-1.09803	1.34151e-39	-1.11224	-1.12995	-1.0948	1.43235e-84	-1.10444	-1.11547	-1.09351							Bladder cancer	1.55576e-49	1.13504	1.12-1.15	6.72577e-17	1.12814	1.1-1.16	5.02542e-48	1.14198	1.12-1.16	0.644855
		Collecting duct acid secretion	0.95056	4.18443e-27	-1.11097	-1.13233	-1.09002	8.30056e-11	-1.11292	-1.14937	-1.07762	2.27477e-23	-1.10904	-1.13176	-1.08676							Propanoate metabolism	2.64377e-48	-1.10361	-1.12--1.09	3.57368e-18	-1.10396	-1.13--1.08	1.40664e-42	-1.10326	-1.12--1.09	0.504352
		Ether lipid metabolism	0.382063	7.3205e-55	-1.11578	-1.13115	-1.10062	1.23935e-19	-1.11328	-1.13936	-1.0878	1.52572e-50	-1.11829	-1.1347	-1.10211							Starch and sucrose metabolism	6.3128e-45	-1.10017	-1.11--1.09	8.63773e-19	-1.10671	-1.13--1.08	2.72069e-35	-1.09367	-1.11--1.08	0.235981
		Valine, leucine and isoleucine degradation	0.236892	2.43913e-64	-1.12818	-1.14392	-1.11266	8.70718e-20	-1.11533	-1.1418	-1.08948	8.14069e-68	-1.14118	-1.15815	-1.12446							Citrate cycle (TCA cycle)	1.64288e-60	-1.12022	-1.14--1.11	5.16085e-19	-1.10917	-1.13--1.08	6.56893e-63	-1.13137	-1.15--1.12	0.349
		Galactose metabolism	0.520293	1.28344e-45	-1.11822	-1.13552	-1.10118	4.41517e-19	-1.12596	-1.15561	-1.09708	7.12993e-36	-1.11053	-1.12885	-1.09252							B cell receptor signaling pathway	3.19564e-100	-1.10011	-1.11--1.09	1.16318e-43	-1.11066	-1.13--1.09	2.65647e-72	-1.08966	-1.1--1.08	0.0880246
		Other glycan degradation	0.924221	3.03588e-27	-1.12359	-1.14736	-1.10032	2.79639e-11	-1.12833	-1.16902	-1.08905	1.13056e-22	-1.11888	-1.14411	-1.09421							Butanoate metabolism	8.85235e-39	-1.11576	-1.13--1.1	6.52568e-14	-1.11209	-1.14--1.08	2.11845e-36	-1.11944	-1.14--1.1	0.876336
		Porphyrin and chlorophyll metabolism	0.769507	1.48504e-42	-1.13389	-1.1544	-1.11374	3.45008e-15	-1.12985	-1.16467	-1.09608	8.47389e-40	-1.13793	-1.15988	-1.11641							Gastric acid secretion	2.90639e-102	-1.10833	-1.12--1.1	1.34151e-39	-1.11224	-1.13--1.09	1.43235e-84	-1.10444	-1.12--1.09	0.412987
		Bile secretion	0.36374	7.27954e-80	-1.13051	-1.14489	-1.11632	7.51996e-30	-1.1321	-1.15658	-1.10815	3.9145e-69	-1.12892	-1.14422	-1.11383							Collecting duct acid secretion	4.18443e-27	-1.11097	-1.13--1.09	8.30056e-11	-1.11292	-1.15--1.08	2.27477e-23	-1.10904	-1.13--1.09	0.95056
		Fat digestion and absorption	0.121394	5.48452e-37	-1.11881	-1.13825	-1.0997	1.32125e-17	-1.13585	-1.16946	-1.1032	4.67727e-25	-1.10202	-1.12243	-1.08198							Ether lipid metabolism	7.3205e-55	-1.11578	-1.13--1.1	1.23935e-19	-1.11328	-1.14--1.09	1.52572e-50	-1.11829	-1.13--1.1	0.382063
		Metabolism of xenobiotics by cytochrome P450	0.772608	8.62421e-72	-1.14777	-1.16512	-1.13068	2.16859e-27	-1.15111	-1.18071	-1.12224	5.22724e-61	-1.14445	-1.16289	-1.12631							Valine, leucine and isoleucine degradation	2.43913e-64	-1.12818	-1.14--1.11	8.70718e-20	-1.11533	-1.14--1.09	8.14069e-68	-1.14118	-1.16--1.12	0.236892
		Steroid hormone biosynthesis	0.997562	6.54878e-73	-1.16233	-1.18133	-1.14363	1.32528e-26	-1.16168	-1.19401	-1.13022	5.01756e-65	-1.16297	-1.18324	-1.14305							Galactose metabolism	1.28344e-45	-1.11822	-1.14--1.1	4.41517e-19	-1.12596	-1.16--1.1	7.12993e-36	-1.11053	-1.13--1.09	0.520293
		Chemical carcinogenesis	0.827246	9.43309e-113	-1.15966	-1.17458	-1.14493	4.17475e-42	-1.16236	-1.18779	-1.13748	1.02487e-96	-1.15696	-1.17282	-1.14131							Other glycan degradation	3.03588e-27	-1.12359	-1.15--1.1	2.79639e-11	-1.12833	-1.17--1.09	1.13056e-22	-1.11888	-1.14--1.09	0.924221
		Fatty acid degradation	0.332044	2.91108e-129	-1.18226	-1.19818	-1.16655	1.00671e-49	-1.18786	-1.21506	-1.16127	2.20078e-108	-1.17667	-1.19356	-1.16003							Porphyrin and chlorophyll metabolism	1.48504e-42	-1.13389	-1.15--1.11	3.45008e-15	-1.12985	-1.16--1.1	8.47389e-40	-1.13793	-1.16--1.12	0.769507
		Drug metabolism - cytochrome P450	0.423681	4.14603e-98	-1.18914	-1.20835	-1.17022	2.67541e-38	-1.19679	-1.22971	-1.16476	9.99866e-81	-1.18152	-1.20187	-1.16152							Bile secretion	7.27954e-80	-1.13051	-1.14--1.12	7.51996e-30	-1.1321	-1.16--1.11	3.9145e-69	-1.12892	-1.14--1.11	0.36374
		Synthesis and degradation of ketone bodies	0.666009	1.35186e-24	-1.21755	-1.26374	-1.17305	2.04983e-08	-1.19832	-1.27628	-1.12513	2.95183e-25	-1.2371	-1.28715	-1.18899							Fat digestion and absorption	5.48452e-37	-1.11881	-1.14--1.1	1.32125e-17	-1.13585	-1.17--1.1	4.67727e-25	-1.10202	-1.12--1.08	0.121394
		Retinol metabolism	0.751068	2.30534e-112	-1.21717	-1.23796	-1.19673	4.96465e-41	-1.21758	-1.253	-1.18318	3.92285e-99	-1.21675	-1.23891	-1.195							Metabolism of xenobiotics by cytochrome P450	8.62421e-72	-1.14777	-1.17--1.13	2.16859e-27	-1.15111	-1.18--1.12	5.22724e-61	-1.14445	-1.16--1.13	0.772608
		Ascorbate and aldarate metabolism	0.992644	4.97012e-48	-1.22116	-1.25417	-1.18901	5.32237e-18	-1.22109	-1.27749	-1.16718	1.24009e-42	-1.22122	-1.25642	-1.187							Steroid hormone biosynthesis	6.54878e-73	-1.16233	-1.18--1.14	1.32528e-26	-1.16168	-1.19--1.13	5.01756e-65	-1.16297	-1.18--1.14	0.997562
		Aldosterone-regulated sodium reabsorption	0.113117	7.91054e-155	-1.22108	-1.23895	-1.20348	2.04604e-61	-1.23212	-1.26279	-1.2022	1.31829e-125	-1.21014	-1.22901	-1.19156							Chemical carcinogenesis	9.43309e-113	-1.15966	-1.17--1.14	4.17475e-42	-1.16236	-1.19--1.14	1.02487e-96	-1.15696	-1.17--1.14	0.827246
		Caffeine metabolism	0.475466	6.18141e-26	-1.25062	-1.30228	-1.201	1.73415e-09	-1.23648	-1.32418	-1.15459	2.57614e-25	-1.26491	-1.32066	-1.21152							Fatty acid degradation	2.91108e-129	-1.18226	-1.2--1.17	1.00671e-49	-1.18786	-1.22--1.16	2.20078e-108	-1.17667	-1.19--1.16	0.332044
		Pentose and glucuronate interconversions	0.776082	1.4592e-75	-1.26434	-1.29598	-1.23347	2.12808e-29	-1.27287	-1.32725	-1.22071	2.30802e-63	-1.25586	-1.28937	-1.22323							Drug metabolism - cytochrome P450	4.14603e-98	-1.18914	-1.21--1.17	2.67541e-38	-1.19679	-1.23--1.16	9.99866e-81	-1.18152	-1.2--1.16	0.423681
		Sulfur metabolism	0.812363	7.4089e-43	-1.28178	-1.32701	-1.23809	9.59379e-16	-1.27418	-1.35122	-1.20154	7.45667e-40	-1.28942	-1.33795	-1.24265							Synthesis and degradation of ketone bodies	1.35186e-24	-1.21755	-1.26--1.17	2.04983e-08	-1.19832	-1.28--1.13	2.95183e-25	-1.2371	-1.29--1.19	0.666009
		Proximal tubule bicarbonate reclamation	0.426461	2.02438e-100	-1.33715	-1.37273	-1.30249	4.80032e-36	-1.33127	-1.39178	-1.2734	1.11873e-91	-1.34305	-1.38115	-1.306							Retinol metabolism	2.30534e-112	-1.21717	-1.24--1.2	4.96465e-41	-1.21758	-1.25--1.18	3.92285e-99	-1.21675	-1.24--1.2	0.751068
		Nitrogen metabolism	0.850504	1.38658e-74	-1.69784	-1.79443	-1.60644	4.35589e-27	-1.68133	-1.84641	-1.53101	1.28004e-68	-1.7145	-1.8186	-1.61636							Ascorbate and aldarate metabolism	4.97012e-48	-1.22116	-1.25--1.19	5.32237e-18	-1.22109	-1.28--1.17	1.24009e-42	-1.22122	-1.26--1.19	0.992644
																						Aldosterone-regulated sodium reabsorption	7.91054e-155	-1.22108	-1.24--1.2	2.04604e-61	-1.23212	-1.26--1.2	1.31829e-125	-1.21014	-1.23--1.19	0.113117
																						Caffeine metabolism	6.18141e-26	-1.25062	-1.3--1.2	1.73415e-09	-1.23648	-1.32--1.15	2.57614e-25	-1.26491	-1.32--1.21	0.475466
																						Pentose and glucuronate interconversions	1.4592e-75	-1.26434	-1.3--1.23	2.12808e-29	-1.27287	-1.33--1.22	2.30802e-63	-1.25586	-1.29--1.22	0.776082
																						Sulfur metabolism	7.4089e-43	-1.28178	-1.33--1.24	9.59379e-16	-1.27418	-1.35--1.2	7.45667e-40	-1.28942	-1.34--1.24	0.812363
						1.09	1.18			1.09	1.24			1.06	1.16							Proximal tubule bicarbonate reclamation	2.02438e-100	-1.33715	-1.37--1.3	4.80032e-36	-1.33127	-1.39--1.27	1.11873e-91	-1.34305	-1.38--1.31	0.426461
						1.12	1.15			1.1	1.16			1.12	1.16							Nitrogen metabolism	1.38658e-74	-1.69784	-1.79--1.61	4.35589e-27	-1.68133	-1.85--1.53	1.28004e-68	-1.7145	-1.82--1.62	0.850504
						-1.12	-1.09			-1.13	-1.08			-1.12	-1.09
						-1.11	-1.09			-1.13	-1.08			-1.11	-1.08
						-1.14	-1.11			-1.13	-1.08			-1.15	-1.12
						-1.11	-1.09			-1.13	-1.09			-1.1	-1.08
						-1.13	-1.1			-1.14	-1.08			-1.14	-1.1
						-1.12	-1.1			-1.13	-1.09			-1.12	-1.09
						-1.13	-1.09			-1.15	-1.08			-1.13	-1.09
						-1.13	-1.1			-1.14	-1.09			-1.13	-1.1
						-1.14	-1.11			-1.14	-1.09			-1.16	-1.12
						-1.14	-1.1			-1.16	-1.1			-1.13	-1.09
						-1.15	-1.1			-1.17	-1.09			-1.14	-1.09
						-1.15	-1.11			-1.16	-1.1			-1.16	-1.12
						-1.14	-1.12			-1.16	-1.11			-1.14	-1.11
						-1.14	-1.1			-1.17	-1.1			-1.12	-1.08
						-1.17	-1.13			-1.18	-1.12			-1.16	-1.13
						-1.18	-1.14			-1.19	-1.13			-1.18	-1.14
						-1.17	-1.14			-1.19	-1.14			-1.17	-1.14
						-1.2	-1.17			-1.22	-1.16			-1.19	-1.16
						-1.21	-1.17			-1.23	-1.16			-1.2	-1.16
						-1.26	-1.17			-1.28	-1.13			-1.29	-1.19
						-1.24	-1.2			-1.25	-1.18			-1.24	-1.2
						-1.25	-1.19			-1.28	-1.17			-1.26	-1.19
						-1.24	-1.2			-1.26	-1.2			-1.23	-1.19
						-1.3	-1.2			-1.32	-1.15			-1.32	-1.21
						-1.3	-1.23			-1.33	-1.22			-1.29	-1.22
						-1.33	-1.24			-1.35	-1.2			-1.34	-1.24
						-1.37	-1.3			-1.39	-1.27			-1.38	-1.31
						-1.79	-1.61			-1.85	-1.53			-1.82	-1.62

## Sheet: Sheet2
	No Interaction
	GO Description	CRC vs. Normal			KRAS Mutant			KRAS Wild Type			Interaction-p
		p-value	Fold Change	(95% CI)	p-value	Fold Change	(95% CI)	p-value	Fold Change	(95% CI)
	Vitamin B6 metabolism	5.49273e-10	1.13557	1.09-1.18	1.29082e-05	1.16264	1.09-1.24	1.93861e-06	1.10913	1.06-1.16	0.316619
	Bladder cancer	1.55576e-49	1.13504	1.12-1.15	6.72577e-17	1.12814	1.1-1.16	5.02542e-48	1.14198	1.12-1.16	0.644855
	Propanoate metabolism	2.64377e-48	-1.10361	-1.12--1.09	3.57368e-18	-1.10396	-1.13--1.08	1.40664e-42	-1.10326	-1.12--1.09	0.504352
	Starch and sucrose metabolism	6.3128e-45	-1.10017	-1.11--1.09	8.63773e-19	-1.10671	-1.13--1.08	2.72069e-35	-1.09367	-1.11--1.08	0.235981
	Citrate cycle (TCA cycle)	1.64288e-60	-1.12022	-1.14--1.11	5.16085e-19	-1.10917	-1.13--1.08	6.56893e-63	-1.13137	-1.15--1.12	0.349
	B cell receptor signaling pathway	3.19564e-100	-1.10011	-1.11--1.09	1.16318e-43	-1.11066	-1.13--1.09	2.65647e-72	-1.08966	-1.1--1.08	0.0880246
	Butanoate metabolism	8.85235e-39	-1.11576	-1.13--1.1	6.52568e-14	-1.11209	-1.14--1.08	2.11845e-36	-1.11944	-1.14--1.1	0.876336
	Gastric acid secretion	2.90639e-102	-1.10833	-1.12--1.1	1.34151e-39	-1.11224	-1.13--1.09	1.43235e-84	-1.10444	-1.12--1.09	0.412987
	Collecting duct acid secretion	4.18443e-27	-1.11097	-1.13--1.09	8.30056e-11	-1.11292	-1.15--1.08	2.27477e-23	-1.10904	-1.13--1.09	0.95056
	Ether lipid metabolism	7.3205e-55	-1.11578	-1.13--1.1	1.23935e-19	-1.11328	-1.14--1.09	1.52572e-50	-1.11829	-1.13--1.1	0.382063
	Valine, leucine and isoleucine degradation	2.43913e-64	-1.12818	-1.14--1.11	8.70718e-20	-1.11533	-1.14--1.09	8.14069e-68	-1.14118	-1.16--1.12	0.236892
	Galactose metabolism	1.28344e-45	-1.11822	-1.14--1.1	4.41517e-19	-1.12596	-1.16--1.1	7.12993e-36	-1.11053	-1.13--1.09	0.520293
	Other glycan degradation	3.03588e-27	-1.12359	-1.15--1.1	2.79639e-11	-1.12833	-1.17--1.09	1.13056e-22	-1.11888	-1.14--1.09	0.924221
	Porphyrin and chlorophyll metabolism	1.48504e-42	-1.13389	-1.15--1.11	3.45008e-15	-1.12985	-1.16--1.1	8.47389e-40	-1.13793	-1.16--1.12	0.769507
	Bile secretion	7.27954e-80	-1.13051	-1.14--1.12	7.51996e-30	-1.1321	-1.16--1.11	3.9145e-69	-1.12892	-1.14--1.11	0.36374
	Fat digestion and absorption	5.48452e-37	-1.11881	-1.14--1.1	1.32125e-17	-1.13585	-1.17--1.1	4.67727e-25	-1.10202	-1.12--1.08	0.121394
	Metabolism of xenobiotics by cytochrome P450	8.62421e-72	-1.14777	-1.17--1.13	2.16859e-27	-1.15111	-1.18--1.12	5.22724e-61	-1.14445	-1.16--1.13	0.772608
	Steroid hormone biosynthesis	6.54878e-73	-1.16233	-1.18--1.14	1.32528e-26	-1.16168	-1.19--1.13	5.01756e-65	-1.16297	-1.18--1.14	0.997562
	Chemical carcinogenesis	9.43309e-113	-1.15966	-1.17--1.14	4.17475e-42	-1.16236	-1.19--1.14	1.02487e-96	-1.15696	-1.17--1.14	0.827246
	Fatty acid degradation	2.91108e-129	-1.18226	-1.2--1.17	1.00671e-49	-1.18786	-1.22--1.16	2.20078e-108	-1.17667	-1.19--1.16	0.332044
	Drug metabolism - cytochrome P450	4.14603e-98	-1.18914	-1.21--1.17	2.67541e-38	-1.19679	-1.23--1.16	9.99866e-81	-1.18152	-1.2--1.16	0.423681
	Synthesis and degradation of ketone bodies	1.35186e-24	-1.21755	-1.26--1.17	2.04983e-08	-1.19832	-1.28--1.13	2.95183e-25	-1.2371	-1.29--1.19	0.666009
	Retinol metabolism	2.30534e-112	-1.21717	-1.24--1.2	4.96465e-41	-1.21758	-1.25--1.18	3.92285e-99	-1.21675	-1.24--1.2	0.751068
	Ascorbate and aldarate metabolism	4.97012e-48	-1.22116	-1.25--1.19	5.32237e-18	-1.22109	-1.28--1.17	1.24009e-42	-1.22122	-1.26--1.19	0.992644
	Aldosterone-regulated sodium reabsorption	7.91054e-155	-1.22108	-1.24--1.2	2.04604e-61	-1.23212	-1.26--1.2	1.31829e-125	-1.21014	-1.23--1.19	0.113117
	Caffeine metabolism	6.18141e-26	-1.25062	-1.3--1.2	1.73415e-09	-1.23648	-1.32--1.15	2.57614e-25	-1.26491	-1.32--1.21	0.475466
	Pentose and glucuronate interconversions	1.4592e-75	-1.26434	-1.3--1.23	2.12808e-29	-1.27287	-1.33--1.22	2.30802e-63	-1.25586	-1.29--1.22	0.776082
	Sulfur metabolism	7.4089e-43	-1.28178	-1.33--1.24	9.59379e-16	-1.27418	-1.35--1.2	7.45667e-40	-1.28942	-1.34--1.24	0.812363
	Proximal tubule bicarbonate reclamation	2.02438e-100	-1.33715	-1.37--1.3	4.80032e-36	-1.33127	-1.39--1.27	1.11873e-91	-1.34305	-1.38--1.31	0.426461
	Nitrogen metabolism	1.38658e-74	-1.69784	-1.79--1.61	4.35589e-27	-1.68133	-1.85--1.53	1.28004e-68	-1.7145	-1.82--1.62	0.850504
